# Supplementary material for: Exploring Domestic Discharge Patterns in Wastewater through LC-HRMS Screening and Temporal Clustering
Source: Environ Sci Technol. 2025 Jul 16;59(29):15375–84. doi: 10.1021/acs.est.5c02486 (PMC12312085; doi:10.1021/acs.est.5c02486)
Supplement: Supplementary file 2 [file es5c02486_si_002.xlsx]

## Sheet: readme
Exploring Domestic Discharge Patterns in Wastewater through LC-HRMS Screening and Temporal Clustering
Supporting Information - Part II
Authors:
Inga Haalck1,2*
Martin Krauss1
Werner Brack1,2
Carolin Huber1
1 Helmholtz Centre for Environmental Research – UFZ, Department of Exposure Science, Permoserstr. 15, 04318 Leipzig, Germany
2 Goethe University Frankfurt, Faculty of Biological Science, Theodor-W.-Adorno-Platz 1, 60629 Frankfurt am Main, Germany
*Email: inga.haalck@ufz.de
Summary:
5 addtional tables
Table of Contents:
SX1_Target_ESI+	List of all target compounds measured in positive ionization mode, including m/z, retention time, detection frequency and cluster assignments
SX2_Target_ESI-	List of all target compounds measured in negative ionization mode, including m/z, retention time, detection frequency and cluster assignments
SX3_InternalStandards	List of all internal standards used in the analysis, including m/z, retention time and ionization mode
SX4_SemiQuantification	Results of semi-quantification and comparison of 24h-composite sample vs. 1h-composite samples
SX5_StructureElucidation	List of priorizited features from the morning peak (MP) cluster, ordered by Schymanski level

## Sheet: SX1_Targets_ESI+
Compound Name	Ionization Mode	RT	m/z	SMILES	Compound Class	DF%	Overall RSD%	Batch_RSD%	Cluster	Squared Euclidean Distance to Cluster	Group
Enalapril	ESI+	11.84	377.207	CCOC(=O)[C@H](CCC1=CC=CC=C1)N[C@@H](C)C(=O)N1CCC[C@H]1C(O)=O	Pharmaceutical	100	49.7014	26.2638	DA	20.7306	1
Fexofenadine	ESI+	13.2	502.295	CC(C)(C(O)=O)C1=CC=C(C=C1)C(O)CCCN1CCC(CC1)C(O)(C1=CC=CC=C1)C1=CC=CC=C1	Pharmaceutical	100	70.7783	54.5648	DA	59.7143	1		RT = Retention Time
Diclofenac	ESI+	15.34	296.024	OC(=O)CC1=C(NC2=C(Cl)C=CC=C2Cl)C=CC=C1	Pharmaceutical	100	74.8463	44.8738	DA	17.6482	1		DF% = Detection Frequency
Sulfapyridine	ESI+	6.52	250.065	NC1=CC=C(C=C1)S(=O)(=O)NC1=NC=CC=C1	Pharmaceutical	98.5915	75.749	72.8748	DA	65.6743	1		RSD% = Relative Standard Deviation
Lidocaine	ESI+	8.53	235.18	CCN(CC)CC(=O)NC1=C(C)C=CC=C1C	Pharmaceutical	85.9155	48.2601	29.9479	DA	41.5902	1
Memantine	ESI+	12.11	180.175	CC12CC3CC(C)(C1)CC(N)(C3)C2	Pharmaceutical	94.3662	55.5633	36.637	DA	47.8659	1
Verapamil	ESI+	12.57	455.29	COC1=CC=C(CCN(C)CCCC(C#N)(C(C)C)C2=CC(OC)=C(OC)C=C2)C=C1OC	Pharmaceutical	100	79.9348	39.665	DA	53.6579	1
Candesartan	ESI+	13.47	441.167	CCOC1=NC2=CC=CC(C(O)=O)=C2N1CC1=CC=C(C=C1)C1=CC=CC=C1C1=NN=NN1	Pharmaceutical	100	45.4107	21.4866	DA	27.8569	1
Mycophenolic acid	ESI+	13.57	321.133	COC1=C(C)C2=C(C(=O)OC2)C(O)=C1C\C=C(/C)CCC(O)=O	Pharmaceutical	100	45.8118	41.4067	DA	42.4108	1
Ketoprofen	ESI+	13.61	255.102	CC(C(O)=O)C1=CC=CC(=C1)C(=O)C1=CC=CC=C1	Pharmaceutical	98.5915	92.1729	53.6794	DA	44.7995	1
Bezafibrate	ESI+	14.04	362.115	CC(C)(OC1=CC=C(CCNC(=O)C2=CC=C(Cl)C=C2)C=C1)C(O)=O	Pharmaceutical	100	66.526	50.1791	DA	54.1716	1
Telmisartan	ESI+	14.19	515.244	CCCC1=NC2=C(C)C=C(C=C2N1CC1=CC=C(C=C1)C1=CC=CC=C1C(O)=O)C1=NC2=CC=CC=C2N1C	Pharmaceutical	100	53.4746	36.0962	DA	20.0732	1
Atorvastatin	ESI+	15.12	559.26	CC(C)C1=C(C(=O)NC2=CC=CC=C2)C(=C(N1CCC(O)CC(O)CC(O)=O)C1=CC=C(F)C=C1)C1=CC=CC=C1	Pharmaceutical	100	51.1522	32.0692	DA	17.9043	1
Tri-n-butyl citrate	ESI+	16.5	361.222	CCCCOC(=O)CC(O)(CC(=O)OCCCC)C(=O)OCCCC	Additive	100	74.6802	70.8467	DA	53.2957	1
Tri(butoxyethyl)phosphate	ESI+	16.66	399.251	CCCCOCCOP(=O)(OCCOCCCC)OCCOCCCC	Additive	100	62.7602	41.7192	DA	35.3435	1
Triethylene Glycol Monobutyl Ether	ESI+	11.34	207.159	CCCCOCCOCCOCCO	Additive	100	111.83	53.0033	DA	47.6819	1
10,11-Dihydro-10,11-dihydroxycarbamazepine	ESI+	10.5	271.108	NC(=O)N1C2=CC=CC=C2C(O)C(O)C2=CC=CC=C12	Pharmaceutical	100	50.3766	37.9094	MP	37.7812	1
Ketamine	ESI+	9.13	238.099	CNC1(CCCCC1=O)C1=CC=CC=C1Cl	Pharmaceutical	98.5915	64.3778	53.602	MP	67.5776	1		Group:
Fluconazole	ESI+	9.36	307.111	OC(CN1C=NC=N1)(CN1C=NC=N1)C1=C(F)C=C(F)C=C1	Pharmaceutical	97.1831	91.3572	62.4863	MP	40.0983	1		1	Targets that passed the prioritization and were included in the cluster analysis
Amisulpride	ESI+	7.98	370.18	CCN1CCCC1CNC(=O)C1=CC(=C(N)C=C1OC)S(=O)(=O)CC	Pharmaceutical	100	77.7573	77.4612	MP	59.5753	1		2	Targets that passed the blankremoval but did not pass the prioritization
1-(3-carboxypropyl)-3,7-dimethylxanthine	ESI+	8.43	267.109	CN1C=NC2=C1C(=O)N(CCCC(O)=O)C(=O)N2C	Pharmaceutical	90.1408	72.5363	52.1682	MP	48.9805	1		3	Other targets on the list that could not be detected
Phenazone	ESI+	8.87	189.102	CN1N(C(=O)C=C1C)C1=CC=CC=C1	Pharmaceutical	100	149.242	37.8082	MP	69.6562	1
Pipamperone	ESI+	8.99	376.24	NC(=O)C1(CCN(CCCC(=O)C2=CC=C(F)C=C2)CC1)N1CCCCC1	Pharmaceutical	100	60.4058	47.1744	MP	41.7862	1
Amantadine	ESI+	9.16	152.143	NC12CC3CC(CC(C3)C1)C2	Pharmaceutical	100	54.4673	39.4572	MP	64.7352	1
Venlafaxine-O-desmethyl	ESI+	9.27	264.196	CN(C)CC(C1=CC=C(O)C=C1)C1(O)CCCCC1	Pharmaceutical	100	93.8297	58.8392	MP	48.3128	1
Acetyl-sulfamethoxazole	ESI+	9.63	296.07	CC(=O)NC1=CC=C(C=C1)S(=O)(=O)NC1=NOC(C)=C1	Pharmaceutical	100	61.7639	53.6921	MP	38.1619	1
Methocarbamol	ESI+	9.66	242.102	COC1=CC=CC=C1OC[C@@H](O)COC(N)=O	Pharmaceutical	100	59.987	54.8502	MP	56.5275	1
Mirtazapine	ESI+	9.7	266.165	CN1CCN2C(C1)C1=CC=CC=C1CC1=C2N=CC=C1	Pharmaceutical	100	166.825	102.152	MP	49.0621	1
Lamotrigine	ESI+	9.7	256.015	NC1=NC(N)=C(N=N1)C1=C(Cl)C(Cl)=CC=C1	Pharmaceutical	100	73.8948	70.2412	MP	56.0821	1
Sitagliptin	ESI+	9.92	408.125	NC(CC(=O)N1CCN2C(C1)=NN=C2C(F)(F)F)CC1=CC(F)=C(F)C=C1F	Pharmaceutical	100	56.2215	56.4575	MP	67.0509	1
Melperon	ESI+	10.2	264.176	CC1CCN(CCCC(=O)C2=CC=C(F)C=C2)CC1	Pharmaceutical	100	142.639	73.3375	MP	57.7715	1
(S,S)-Hydroxybupropion	ESI+	10.24	256.11	C[C@@H]1NC(C)(C)CO[C@@]1(O)C1=CC(Cl)=CC=C1	Pharmaceutical	100	68.0926	50.5141	MP	36.7336	1
Bupropion	ESI+	10.77	240.115	CC(NC(C)(C)C)C(=O)C1=CC(Cl)=CC=C1	Pharmaceutical	100	97.3302	68.8499	MP	62.4589	1
Eprosartan	ESI+	11.25	425.153	CCCCC1=NC=C(\C=C(/CC2=CC=CS2)C(O)=O)N1CC1=CC=C(C=C1)C(O)=O	Pharmaceutical	100	106.469	62.7218	MP	71.9946	1
Propranolol	ESI+	11.69	260.164	CC(C)NCC(O)COC1=C2C=CC=CC2=CC=C1	Pharmaceutical	100	49.7552	45.2324	MP	42.8589	1
Clozapine	ESI+	11.74	327.137	CN1CCN(CC1)C1=NC2=C(NC3=CC=CC=C13)C=CC(Cl)=C2	Pharmaceutical	100	54.9727	32.0283	MP	40.3334	1
Diphenhydramine	ESI+	11.94	256.17	CN(C)CCOC(C1=CC=CC=C1)C1=CC=CC=C1	Pharmaceutical	100	50.9737	42.9195	MP	37.9067	1
2-(Diethylamino)-6-methylpyrimidin-4-one	ESI+	6.99	182.129	CCN(CC)C1=NC(=O)C=C(C)N1	Pesticide	88.7324	51.8117	23.8758	MP	56.3891	1
Phenylethylmalonamide	ESI+	7.58	207.113	CCC(C(N)=O)(C(N)=O)C1=CC=CC=C1	Pesticide	100	48.741	38.6473	MP	57.7212	1
Climbazole	ESI+	13.17	293.105	CC(C)(C)C(=O)C(OC1=CC=C(Cl)C=C1)N1C=CN=C1	Personal Care and Household (PCP)	100	68.4879	45.5932	MP	77.6648	1
10,11-Dihydro-10-hydroxycarbamazepine	ESI+	10.84	255.113	NC(=O)N1C2=CC=CC=C2C(O)CC2=C1C=CC=C2	Pharmaceutical	97.1831	59.3713	40.8773	BG1	48.8662	1
Mebeverine	ESI+	12.28	430.259	CCN(CCCCOC(=O)C1=CC(OC)=C(OC)C=C1)C(C)CC1=CC=C(OC)C=C1	Pharmaceutical	94.3662	53.7432	36.0601	BG1	45.8137	1
Oxazepam	ESI+	13.24	287.058	OC1N=C(C2=CC=CC=C2)C2=C(NC1=O)C=CC(Cl)=C2	Pharmaceutical	85.9155	46.5719	35.9511	BG1	45.4931	1
Amitriptyline	ESI+	13.47	278.19	CN(C)CCC=C1C2=CC=CC=C2CCC2=CC=CC=C12	Pharmaceutical	98.5915	49.5869	50.056	BG1	40.6302	1
Temazepam	ESI+	13.54	301.074	CN1C2=CC=C(Cl)C=C2C(=NC(O)C1=O)C1=CC=CC=C1	Pharmaceutical	100	53.1655	47.2414	BG1	40.3337	1
Imidacloprid	ESI+	8.68	256.06	[O-][N+](=O)\N=C1/NCCN1CC1=CN=C(Cl)C=C1	Pesticide	100	52.3244	35.7681	BG1	42.439	1
N-Ethyl-3-methylbenzamide	ESI+	10.77	164.107	CCNC(=O)C1=CC(C)=CC=C1	Pesticide	100	51.5833	37.1505	BG1	43.2099	1
DEET carboxylic acid	ESI+	10.97	222.113	CCN(CC)C(=O)C1=CC=CC(=C1)C(O)=O	Pesticide	100	72.7091	80.8446	BG1	26.2941	1
Chlorophene	ESI+	11.17	219.058	OC1=CC=C(Cl)C=C1CC1=CC=CC=C1	Pesticide	90.1408	61.9041	58.5663	BG1	19.0933	1
Simazine	ESI+	11.62	202.085	CCNC1=NC(NCC)=NC(Cl)=N1	Pesticide	100	126.755	113.075	BG1	44.5334	1
Atrazine	ESI+	12.86	216.101	CCNC1=NC(NC(C)C)=NC(Cl)=N1	Pesticide	84.507	57.5854	26.0485	BG1	44.226	1
Azoxystrobin	ESI+	13.89	404.124	COC=C(C(=O)OC)C1=C(OC2=NC=NC(OC3=C(C=CC=C3)C#N)=C2)C=CC=C1	Pesticide	97.1831	56.3388	37.6331	BG1	33.2997	1
Spiroxamine	ESI+	14.58	298.274	CCCN(CC)CC1COC2(CCC(CC2)C(C)(C)C)O1	Pesticide	100	94.4951	46.0891	BG1	51.483	1
Tetraglyme	ESI+	8.98	223.154	COCCOCCOCCOCCOC	Additive	100	54.3489	41.5006	BG1	33.1781	1
N-Methyl-dicyclohexylamine	ESI+	9.82	196.206	CN(C1CCCCC1)C1CCCCC1	Additive	100	67.933	62.9137	BG1	43.7879	1
Di(2-ethylhexyl)amine	ESI+	15.12	242.285	CCCCC(CC)CNCC(CC)CCCC	Additive	100	71.8976	40.1656	BG1	39.1422	1
2-Hydroxybenzothiazole	ESI+	8.81	152.017	O=C1NC2=CC=CC=C2S1	Additive	94.3662	67.5941	59.7417	BG1	17.5447	1
N,N-Bis(4-tert-octylphenyl)amine	ESI+	20.05	394.347	CC(C)(C)CC(C)(C)C1=CC=C(NC2=CC=C(C=C2)C(C)(C)CC(C)(C)C)C=C1	Additive	100	120.337	74.3608	BG1	51.9	1
Phenylbenzimidazole sulfonic acid	ESI+	6.99	275.048	OS(=O)(=O)C1=CC=C2NC(=NC2=C1)C1=CC=CC=C1	Personal Care and Household (PCP)	100	61.0212	70.1912	BG1	15.5492	1
7-Diethylamino-4-methylcoumarin	ESI+	14.35	232.133	CCN(CC)C1=CC=C2C(C)=CC(=O)OC2=C1	Other	92.9577	90.9286	43.9107	BG1	44.226	1
p-Toluenesulfonamide	ESI+	8.63	172.043	CC1=CC=C(C=C1)S(N)(=O)=O	Other	90.1408	54.6347	32.1498	BG1	62.4209	1
Bisphenol S	ESI+	9.5	251.037	OC1=CC=C(C=C1)S(=O)(=O)C1=CC=C(O)C=C1	Other	94.3662	50.1236	41.3435	BG1	47.5101	1
Quinoline	ESI+	9.85	130.065	C1=CC=C2N=CC=CC2=C1	Other	100	50.8495	49.8014	BG1	54.505	1
Tributylamine	ESI+	14.07	186.222	CCCCN(CCCC)CCCC	Other	97.1831	76.9483	58.883	BG1	33.1506	1
Oxcarbazepine	ESI+	11.38	253.097	NC(=O)N1C2=CC=CC=C2C(=O)CC2=C1C=CC=C2	Pharmaceutical	100	109.827	78.9842	BG2	54.9747	1
Ziprasidone	ESI+	11.13	413.12	ClC1=C(CCN2CCN(CC2)C2=NSC3=CC=CC=C23)C=C2CC(=O)NC2=C1	Pharmaceutical	97.1831	55.1725	41.0037	BG2	52.1185	1
Desisopropylatrazine	ESI+	7.94	174.054	CCNC1=NC(Cl)=NC(N)=N1	Pesticide	100	51.6366	42.4783	BG2	30.2169	1
Benalaxyl	ESI+	15.61	326.175	COC(=O)[C@H](C)N(C(=O)CC1=CC=CC=C1)C1=C(C)C=CC=C1C	Pesticide	97.1831	45.1059	28.6515	BG2	48.442	1
N,N-Dimethyldodecylamine N-oxide	ESI+	15.88	230.248	CCCCCCCCCCCC[N+](C)(C)[O-]	Personal Care and Household (PCP)	100	120.36	108.018	BG2	34.0272	1
Piperine	ESI+	14.62	286.144	O=C(\C=C\C=C\C1=CC2=C(OCO2)C=C1)N1CCCCC1	Other	100	47.303	34.9827	BG2	37.7587	1
Perfluorosuberic acid	ESI+	10.78	390.983	OC(=O)C(F)(F)C(F)(F)C(F)(F)C(F)(F)C(F)(F)C(F)(F)C(O)=O	Other	92.9577	62.5009	34.6233	BG2	61.2948	1
Terbuthylazine-2-hydroxy	ESI+	9.98	212.151	CCNC1=NC(=O)N=C(NC(C)(C)C)N1	Pesticide	100	47.1758	39.4972	BG3	76.7742	1
Isoproturon	ESI+	13.04	207.149	CC(C)C1=CC=C(NC(=O)N(C)C)C=C1	Pesticide	100	52.5822	43.9306	BG3	62.8456	1
1,3-Diphenylguanidine	ESI+	8.91	212.118	N=C(NC1=CC=CC=C1)NC1=CC=CC=C1	Additive	100	115.163	43.5067	BG3	32.217	1
Emtricitabine	ESI+	4.51	248.05	NC1=NC(=O)N(C=C1F)[C@@H]1CS[C@H](CO)O1	Pharmaceutical	67.6056	28.8395	20.7482			2
Cimetidine	ESI+	5.81	253.123	CN=C(NCCSCC1=C(C)NC=N1)NC#N	Pharmaceutical	90.1408	132.215	78.7497			2
Atenolol	ESI+	6.17	267.17	CC(C)NCC(O)COC1=CC=C(CC(N)=O)C=C1	Pharmaceutical	100	37.6228	30.3452			2
Amiloride	ESI+	6.17	230.055	NC(N)=NC(=O)C1=C(N)N=C(N)C(Cl)=N1	Pharmaceutical	7.04225	30.1395	NA			2
Dimethylaminophenazone	ESI+	6.73	232.144	CN(C)C1=C(C)N(C)N(C1=O)C1=CC=CC=C1	Pharmaceutical	74.6479	24.952	17.8411			2
4-Aminoantipyrine	ESI+	6.8	204.113	CN1N(C(=O)C(N)=C1C)C1=CC=CC=C1	Pharmaceutical	100	44.12	43.7654			2
Pindolol	ESI+	7.55	249.16	CC(C)NCC(O)COC1=CC=CC2=C1C=CN2	Pharmaceutical	100	24.4207	22.8143			2
Thiamethoxam	ESI+	7.58	292.027	CN1COCN(CC2=CN=C(Cl)S2)\C1=N\[N+]([O-])=O	Pharmaceutical	22.5352	69.3327	16.5743			2
N-Formyl-4-aminoantipyrine	ESI+	7.69	232.108	CN1N(C(=O)C(NC=O)=C1C)C1=CC=CC=C1	Pharmaceutical	100	32.676	22.8888			2
Methotrexate	ESI+	7.74	455.179	CN(CC1=NC2=C(N=C1)N=C(N)N=C2N)C1=CC=C(C=C1)C(=O)N[C@@H](CCC(O)=O)C(O)=O	Pharmaceutical	7.04225	19.8851	NA			2
N-Acetyl-4-aminoantipyrine	ESI+	7.84	246.124	CN1N(C(=O)C(NC(C)=O)=C1C)C1=CC=CC=C1	Pharmaceutical	100	23.3988	18.0046			2
Metoprolol acid	ESI+	7.85	268.154	CC(C)NCC(O)COC1=CC=C(CC(O)=O)C=C1	Pharmaceutical	100	24.8815	19.8693			2
Norfloxacin	ESI+	8	320.14	CCN1C=C(C(O)=O)C(=O)C2=CC(F)=C(C=C12)N1CCNCC1	Pharmaceutical	50.7042	45.9652	24.7335			2
Trimethoprim	ESI+	8.02	291.145	COC1=CC(CC2=C(N)N=C(N)N=C2)=CC(OC)=C1OC	Pharmaceutical	100	44.8895	36.1561			2
Lincomycin	ESI+	8.05	407.221	CCC[C@@H]1C[C@H](N(C)C1)C(=O)N[C@H]([C@@H](C)O)[C@H]1O[C@H](SC)[C@H](O)[C@@H](O)[C@H]1O	Pharmaceutical	38.0282	18.9896	14.5287			2
Trimethylcitrate	ESI+	8.18	235.081	COC(=O)CC(O)(CC(=O)OC)C(=O)OC	Pharmaceutical	1.40845	NA	NA			2
Ofloxacin	ESI+	8.18	362.151	CC1COC2=C3N1C=C(C(O)=O)C(=O)C3=CC(F)=C2N1CCN(C)CC1	Pharmaceutical	64.7887	43.5515	35.4879			2
Ropinirole	ESI+	8.21	261.196	CCCN(CCC)CCC1=C2CC(=O)NC2=CC=C1	Pharmaceutical	22.5352	28.8734	25.1526			2
Sulfamethoxazole	ESI+	8.39	254.059	CC1=CC(NS(=O)(=O)C2=CC=C(N)C=C2)=NO1	Pharmaceutical	100	59.6319	59.6012			2
Eprosartan acid	ESI+	9.01	303.134	CCCCC1=NC=C(N1CC1=CC=C(C=C1)C(O)=O)C(O)=O	Pharmaceutical	100	22.8824	19.4463			2
4,4'-Thiodianiline	ESI+	9.13	217.08	NC1=CC=C(SC2=CC=C(N)C=C2)C=C1	Pharmaceutical	1.40845	NA	NA			2
Primidone	ESI+	9.33	219.113	CCC1(C(=O)NCNC1=O)C1=CC=CC=C1	Pharmaceutical	100	44.3617	34.726			2
Acetamiprid	ESI+	9.36	223.075	CN(CC1=CC=C(Cl)N=C1)C(C)=NC#N	Pharmaceutical	5.6338	28.62	NA			2
Pentoxifylline	ESI+	9.96	279.145	CN1C=NC2=C1C(=O)N(CCCCC(C)=O)C(=O)N2C	Pharmaceutical	71.831	68.1303	60.3861			2
Ifosfamide	ESI+	10.24	261.032	ClCCNP1(=O)OCCCN1CCCl	Pharmaceutical	49.2958	124.748	61.1542			2
Scopolamine-N-butyl	ESI+	10.24	360.217	CCCC[N+]1(C)[C@H]2CC(C[C@H]1[C@@H]1O[C@H]21)OC(=O)C(CO)C1=CC=CC=C1	Pharmaceutical	100	39.7055	35.9674			2
Dimetindene	ESI+	10.38	293.201	CC(C1=C(CCN(C)C)CC2=CC=CC=C12)C1=CC=CC=N1	Pharmaceutical	59.1549	30.3825	24.7109			2
Lisofylline	ESI+	10.48	281.161	C[C@@H](O)CCCCN1C(=O)N(C)C2=C(N(C)C=N2)C1=O	Pharmaceutical	66.1972	80.3163	40.135			2
Butorphanol	ESI+	10.66	328.227	OC1=CC2=C(CC3N(CC4CCC4)CCC22CCCCC32O)C=C1	Pharmaceutical	1.40845	NA	NA			2
Cyclophosphamide	ESI+	10.67	261.032	ClCCN(CCCl)P1(=O)NCCCO1	Pharmaceutical	19.7183	68.5011	6.242			2
Risperidone	ESI+	10.69	411.219	CC1=C(CCN2CCC(CC2)C2=NOC3=C2C=CC(F)=C3)C(=O)N2CCCCC2=N1	Pharmaceutical	54.9296	23.5853	13.2391			2
Labetalol	ESI+	10.88	329.186	CC(CCC1=CC=CC=C1)NCC(O)C1=CC(C(N)=O)=C(O)C=C1	Pharmaceutical	59.1549	17.5738	15.4491			2
Pioglitazone	ESI+	10.95	357.127	CCC1=CN=C(CCOC2=CC=C(CC3SC(=O)NC3=O)C=C2)C=C1	Pharmaceutical	11.2676	27.3973	NA			2
Chlorpheniramine	ESI+	11.04	275.131	CN(C)CCC(C1=CC=C(Cl)C=C1)C1=CC=CC=N1	Pharmaceutical	54.9296	32.3855	21.7214			2
Gabapentin-Lactam	ESI+	11.28	154.123	O=C1CC2(CN1)CCCCC2	Pharmaceutical	100	32.3604	31.6001			2
Bisoprolol	ESI+	11.35	326.233	CC(C)NCC(O)COC1=CC=C(COCCOC(C)C)C=C1	Pharmaceutical	100	37.5635	37.7241			2
Valsartan acid	ESI+	11.35	267.088	OC(=O)C1=CC=C(C=C1)C1=CC=CC=C1C1=NN=NN1	Pharmaceutical	100	31.9977	27.9082			2
Carboline	ESI+	11.38	169.076	N1C2=C(C=CC=C2)C2=C1N=CC=C2	Pharmaceutical	18.3099	46.97	36.0021			2
Omeprazole sulfide	ESI+	11.38	330.127	COC1=CC2=C(C=C1)N=C(N2)SCC1=NC=C(C)C(OC)=C1C	Pharmaceutical	97.1831	39.45	27.308			2
Anastrozole	ESI+	11.4	294.171	CC(C)(C#N)C1=CC(=CC(CN2C=NC=N2)=C1)C(C)(C)C#N	Pharmaceutical	100	26.6465	15.3423			2
Raloxifene	ESI+	11.65	474.173	OC1=CC=C(C=C1)C1=C(C(=O)C2=CC=C(OCCN3CCCCC3)C=C2)C2=C(S1)C=C(O)C=C2	Pharmaceutical	7.04225	21.7759	NA			2
Citalopram	ESI+	11.74	325.171	CN(C)CCCC1(OCC2=CC(=CC=C12)C#N)C1=CC=C(F)C=C1	Pharmaceutical	100	44.2553	36.021			2
Torasemide	ESI+	11.75	349.133	CC(C)NC(=O)NS(=O)(=O)C1=CN=CC=C1NC1=CC=CC(C)=C1	Pharmaceutical	100	43.8774	26.551			2
Desloratadine	ESI+	11.78	311.131	ClC1=CC2=C(C=C1)C(=C1CCNCC1)C1=C(CC2)C=CC=N1	Pharmaceutical	100	27.6851	22.2701			2
Tris(2-chloroethyl)phosphate	ESI+	11.84	284.961	ClCCOP(=O)(OCCCl)OCCCl	Pharmaceutical	100	42.3037	31.9768			2
EDDP	ESI+	11.86	278.19	C\C=C1/N(C)C(C)CC1(C1=CC=CC=C1)C1=CC=CC=C1	Pharmaceutical	100	68.4691	51.9931			2
Dextromethorphan	ESI+	11.86	272.201	[H][C@]12CCCC[C@]11CCN(C)[C@H]2CC2=C1C=C(OC)C=C2	Pharmaceutical	39.4366	59.7056	24.487			2
Clindamycin	ESI+	11.93	425.187	CCCC1CC(N(C)C1)C(=O)NC(C(C)Cl)C1OC(SC)C(O)C(O)C1O	Pharmaceutical	8.4507	20.5283	5.17287			2
Flumequine	ESI+	11.93	262.087	CC1CCC2=C3N1C=C(C(O)=O)C(=O)C3=CC(F)=C2	Pharmaceutical	1.40845	NA	NA			2
Vardenafil	ESI+	12.27	489.228	CCCC1=NC(C)=C2N1NC(=NC2=O)C1=C(OCC)C=CC(=C1)S(=O)(=O)N1CCN(CC)CC1	Pharmaceutical	52.1127	21.2748	18.7663			2
Propyphenazone	ESI+	12.36	231.149	CC(C)C1=C(C)N(C)N(C1=O)C1=CC=CC=C1	Pharmaceutical	59.1549	271.167	57.9167			2
Carbamazepine	ESI+	12.4	237.102	NC(=O)N1C2=CC=CC=C2C=CC2=CC=CC=C12	Pharmaceutical	100	40.8245	43.428			2
Diltiazem	ESI+	12.46	415.169	COC1=CC=C(C=C1)[C@@H]1SC2=CC=CC=C2N(CCN(C)C)C(=O)[C@@H]1OC(C)=O	Pharmaceutical	53.5211	26.1405	21.3686			2
Mebendazole	ESI+	12.48	296.103	COC(=O)NC1=NC2=C(N1)C=C(C=C2)C(=O)C1=CC=CC=C1	Pharmaceutical	53.5211	56.5151	27.4177			2
Promethazin	ESI+	12.74	285.142	CC(CN1C2=CC=CC=C2SC2=CC=CC=C12)N(C)C	Pharmaceutical	1.40845	NA	NA			2
Duloxetine	ESI+	12.91	298.126	CNCCC(OC1=C2C=CC=CC2=CC=C1)C1=CC=CS1	Pharmaceutical	2.8169	23.7694	NA			2
Albendazole	ESI+	13.01	266.096	CCCSC1=CC2=C(NC(NC(=O)OC)=N2)C=C1	Pharmaceutical	2.8169	14.5519	NA			2
Azelastine	ESI+	13.07	382.168	CN1CCCC(CC1)N1N=C(CC2=CC=C(Cl)C=C2)C2=CC=CC=C2C1=O	Pharmaceutical	11.2676	16.0307	NA			2
Metalaxyl	ESI+	13.2	280.154	COCC(=O)N(C(C)C(=O)OC)C1=C(C)C=CC=C1C	Pharmaceutical	98.5915	27.654	20.4525			2
Desipramine	ESI+	13.35	267.186	CNCCCN1C2=CC=CC=C2CCC2=CC=CC=C12	Pharmaceutical	2.8169	1.75731	NA			2
Ketoconazole	ESI+	13.38	531.156	CC(=O)N1CCN(CC1)C1=CC=C(OC[C@H]2CO[C@@](CN3C=CN=C3)(O2)C2=CC=C(Cl)C=C2Cl)C=C1	Pharmaceutical	29.5775	18.1983	13.9569			2
Losartan	ESI+	13.39	423.17	CCCCC1=NC(Cl)=C(CO)N1CC1=CC=C(C=C1)C1=CC=CC=C1C1=NNN=N1	Pharmaceutical	100	33.2425	20.9854			2
Fluvoxamine	ESI+	13.66	319.163	COCCCCC(=NOCCN)C1=CC=C(C=C1)C(F)(F)F	Pharmaceutical	90.1408	32.4883	19.3163			2
Cetirizine	ESI+	13.67	389.163	OC(=O)COCCN1CCN(CC1)C(C1=CC=CC=C1)C1=CC=C(Cl)C=C1	Pharmaceutical	100	39.7533	27.373			2
Oxybutynin	ESI+	13.76	358.238	CCN(CC)CC#CCOC(=O)C(O)(C1CCCCC1)C1=CC=CC=C1	Pharmaceutical	43.662	20.8452	14.6749			2
Fluoxetine	ESI+	13.78	310.141	CNCCC(OC1=CC=C(C=C1)C(F)(F)F)C1=CC=CC=C1	Pharmaceutical	100	40.112	33.3334			2
Loperamide	ESI+	13.9	477.23	CN(C)C(=O)C(CCN1CCC(O)(CC1)C1=CC=C(Cl)C=C1)(C1=CC=CC=C1)C1=CC=CC=C1	Pharmaceutical	97.1831	30.6	27.0694			2
Crotamiton	ESI+	14.04	204.138	CCN(C(=O)\C=C\C)C1=CC=CC=C1C	Pharmaceutical	53.5211	43.765	25.4094			2
Diazepam	ESI+	14.15	285.079	CN1C2=C(C=C(Cl)C=C2)C(=NCC1=O)C1=CC=CC=C1	Pharmaceutical	9.85915	37.5263	53.2971			2
Valsartan	ESI+	14.42	436.234	CCCCC(=O)N(CC1=CC=C(C=C1)C1=CC=CC=C1C1=NNN=N1)C(C(C)C)C(O)=O	Pharmaceutical	100	33.1474	21.333			2
Bosentan	ESI+	14.81	552.191	COC1=CC=CC=C1OC1=C(NS(=O)(=O)C2=CC=C(C=C2)C(C)(C)C)N=C(N=C1OCCO)C1=NC=CC=N1	Pharmaceutical	12.6761	15.4725	10.4735			2
Clopidogrel	ESI+	15.09	322.066	COC(=O)C(N1CCC2=C(C1)C=CS2)C1=CC=CC=C1Cl	Pharmaceutical	100	39.0145	31.1789			2
Indometacin	ESI+	15.35	358.084	COC1=CC2=C(C=C1)N(C(=O)C1=CC=C(Cl)C=C1)C(C)=C2CC(O)=O	Pharmaceutical	2.8169	34.7007	NA			2
Glimepiride	ESI+	15.36	491.232	CCC1=C(C)CN(C(=O)NCCC2=CC=C(C=C2)S(=O)(=O)NC(=O)NC2CCC(C)CC2)C1=O	Pharmaceutical	2.8169	26.303	NA			2
Sorafenib	ESI+	15.77	465.094	CNC(=O)C1=CC(OC2=CC=C(NC(=O)NC3=CC=C(Cl)C(=C3)C(F)(F)F)C=C2)=CC=N1	Pharmaceutical	4.22535	18.7161	7.02685			2
Tamoxifen	ESI+	15.95	372.232	CC\C(=C(/C1=CC=CC=C1)C1=CC=C(OCCN(C)C)C=C1)C1=CC=CC=C1	Pharmaceutical	59.1549	23.3403	20.9627			2
Ciprofloxacin	ESI+	16.03	332.14	OC(=O)C1=CN(C2CC2)C2=C(C=C(F)C(=C2)N2CCNCC2)C1=O	Pharmaceutical	1.40845	NA	NA			2
Tolfenamic acid	ESI+	16.63	262.063	CC1=C(Cl)C=CC=C1NC1=CC=CC=C1C(O)=O	Pharmaceutical	1.40845	NA	NA			2
Pymetrozine	ESI+	3.48	218.104	CC1=NNC(=O)N(C1)\N=C\C1=CC=CN=C1	Pesticide	4.22535	10.5296	NA			2
Omethoate	ESI+	5.37	214.03	CNC(=O)CSP(=O)(OC)OC	Pesticide	1.40845	NA	NA			2
Propamocarb	ESI+	6.06	189.16	CCCOC(=O)NCCCN(C)C	Pesticide	100	35.1988	32.4107			2
Imidacloprid-guanidine	ESI+	6.1	211.075	NC1=NCCN1CC1=CN=C(Cl)C=C1	Pesticide	15.493	20.6003	10.0057			2
2-Hydroxydesethylterbuthylazine	ESI+	6.39	184.119	CC(C)(C)NC1=NC(N)=NC(O)=N1	Pesticide	66.1972	55.2875	42.962			2
Flonicamid	ESI+	7.12	230.054	FC(F)(F)C1=CC=NC=C1C(=O)NCC#N	Pesticide	1.40845	NA	NA			2
Methomyl	ESI+	7.26	163.054	CNC(=O)O\N=C(/C)SC	Pesticide	1.40845	NA	NA			2
Demeton-S-methyl sulfoxide	ESI+	7.57	247.022	CCS(=O)CCSP(=O)(OC)OC	Pesticide	1.40845	NA	NA			2
Imidacloprid-urea	ESI+	8.58	212.059	ClC1=NC=C(CN2CCNC2=O)C=C1	Pesticide	4.22535	48.327	NA			2
Enrofloxacin	ESI+	8.68	360.172	CCN1CCN(CC1)C1=C(F)C=C2C(=O)C(=CN(C3CC3)C2=C1)C(O)=O	Pesticide	11.2676	138.914	12.2418			2
Metamitron-desamino	ESI+	8.83	188.082	CC1=NC(=O)C(=NN1)C1=CC=CC=C1	Pesticide	14.0845	65.1408	8.55731			2
Metamitron	ESI+	8.85	203.093	CC1=NN=C(C(=O)N1N)C1=CC=CC=C1	Pesticide	11.2676	49.2007	NA			2
Imazapyr	ESI+	8.9	262.119	CC(C)C1(C)N=C(NC1=O)C1=NC=CC=C1C(O)=O	Pesticide	47.8873	18.5138	13.0051			2
Dimethoate	ESI+	9.09	230.007	CNC(=O)CSP(=S)(OC)OC	Pesticide	18.3099	51.3844	30.0157			2
Chloridazon	ESI+	9.22	222.043	NC1=C(Cl)C(=O)N(N=C1)C1=CC=CC=C1	Pesticide	1.40845	NA	NA			2
Quinmerac	ESI+	9.32	222.032	CC1=CC2=C(N=C1)C(C(O)=O)=C(Cl)C=C2	Pesticide	2.8169	5.62486	NA			2
Flupyradifurone	ESI+	9.45	289.055	FC(F)CN(CC1=CN=C(Cl)C=C1)C1=CC(=O)OC1	Pesticide	4.22535	11.6248	NA			2
Desethylatrazine	ESI+	9.82	188.07	CC(C)NC1=NC(N)=NC(Cl)=N1	Pesticide	100	32.3481	25.943			2
Sulfadimethoxine	ESI+	10.06	311.081	COC1=CC(NS(=O)(=O)C2=CC=C(N)C=C2)=NC(OC)=N1	Pesticide	1.40845	NA	NA			2
4-Isopropylaniline	ESI+	11.09	136.113	CC(C)C1=CC=C(N)C=C1	Pesticide	23.9437	15.0523	10.9526			2
Carbetamide	ESI+	11.12	237.123	CCNC(=O)[C@@H](C)OC(=O)NC1=CC=CC=C1	Pesticide	33.8028	13.8364	5.99199			2
Fenpropimorph acid	ESI+	11.17	334.238	CC(CN1CC(C)OC(C)C1)CC1=CC=C(C=C1)C(C)(C)C(O)=O	Pesticide	63.3803	32.9668	12.4194			2
Metazachlor-2-hydroxy	ESI+	11.2	260.139	CC1=CC=CC(C)=C1N(CN1C=CC=N1)C(=O)CO	Pesticide	8.4507	13.1873	12.7692			2
Monuron	ESI+	11.23	199.063	CN(C)C(=O)NC1=CC=C(Cl)C=C1	Pesticide	5.6338	91.1053	NA			2
Simetryn	ESI+	11.42	214.112	CCNC1=NC(SC)=NC(NCC)=N1	Pesticide	38.0282	50.962	21.8202			2
Metribuzin	ESI+	11.48	215.096	CSC1=NN=C(C(=O)N1N)C(C)(C)C	Pesticide	1.40845	NA	NA			2
Tetracain	ESI+	11.62	265.191	CCCCNC1=CC=C(C=C1)C(=O)OCCN(C)C	Pesticide	15.493	22.2012	35.4645			2
Irgacure 369	ESI+	11.63	367.238	CCC(CC1=CC=CC=C1)(N(C)C)C(=O)C1=CC=C(C=C1)N1CCOCC1	Pesticide	29.5775	34.4891	15.037			2
N,N`-Diphenylthiourea	ESI+	11.7	229.079	S=C(NC1=CC=CC=C1)NC1=CC=CC=C1	Pesticide	2.8169	5.18783	NA			2
Hexazinone	ESI+	11.78	253.166	CN(C)C1=NC(=O)N(C2CCCCC2)C(=O)N1C	Pesticide	23.9437	70.7824	9.54848			2
Chlorosulfuron	ESI+	12.31	358.037	COC1=NC(C)=NC(NC(=O)NS(=O)(=O)C2=CC=CC=C2Cl)=N1	Pesticide	1.40845	NA	NA			2
Desmethylchlorotoluron	ESI+	12.32	199.063	CNC(=O)NC1=CC=C(C)C(Cl)=C1	Pesticide	1.40845	NA	NA			2
Penoxsulam	ESI+	12.43	484.071	COC1=CN=C(OC)N2N=C(NS(=O)(=O)C3=C(C=CC=C3OCC(F)F)C(F)(F)F)N=C12	Pesticide	2.8169	38.6757	NA			2
Chlorotoluron	ESI+	12.58	213.079	CN(C)C(=O)NC1=CC(Cl)=C(C)C=C1	Pesticide	50.7042	49.5059	6.93709			2
Ametryn	ESI+	12.65	228.128	CCNC1=NC(SC)=NC(NC(C)C)=N1	Pesticide	11.2676	90.8595	3.01105			2
Metobromuron	ESI+	12.65	259.008	CON(C)C(=O)NC1=CC=C(Br)C=C1	Pesticide	5.6338	26.2409	20.685			2
Mesosulfuron-methyl	ESI+	12.86	504.085	COC(=O)C1=CC=C(CNS(C)(=O)=O)C=C1S(=O)(=O)NC(=O)NC1=NC(OC)=CC(OC)=N1	Pesticide	1.40845	NA	NA			2
Lenacil	ESI+	12.9	235.144	O=C1NC2=C(CCC2)C(=O)N1C1CCCCC1	Pesticide	2.8169	15.5549	NA			2
Flutriafol	ESI+	12.98	302.11	OC(CN1C=NC=N1)(C1=CC=C(F)C=C1)C1=CC=CC=C1F	Pesticide	4.22535	25.162	NA			2
2,6-Di-tert-butyl-4-(dimethylamino)methylphenol	ESI+	13.09	264.232	CN(C)CC1=CC(=C(O)C(=C1)C(C)(C)C)C(C)(C)C	Pesticide	30.9859	39.047	33.2667			2
Azoxystrobin acid	ESI+	13.12	390.108	CO\C=C(\C(O)=O)c1ccccc1Oc1cc(Oc2ccccc2C#N)ncn1	Pesticide	1.40845	NA	NA			2
Dinoseb	ESI+	13.62	241.082	CCC(C)C1=C(O)C(=CC(=C1)[N+]([O-])=O)[N+]([O-])=O	Pesticide	1.40845	NA	NA			2
Clofibrate	ESI+	13.62	243.078	CCOC(=O)C(C)(C)OC1=CC=C(Cl)C=C1	Pesticide	1.40845	NA	NA			2
Flurtamone	ESI+	13.93	334.105	CNC1=C(C(=O)C(O1)C1=CC=CC=C1)C1=CC=CC(=C1)C(F)(F)F	Pesticide	4.22535	78.8328	NA			2
Fenpropidin	ESI+	13.96	274.253	CC(CN1CCCCC1)CC1=CC=C(C=C1)C(C)(C)C	Pesticide	28.169	30.8134	35.5841			2
Dimethenamid	ESI+	14.09	276.082	COCC(C)N(C(=O)CCl)C1=C(C)SC=C1C	Pesticide	4.22535	77.7184	NA			2
Terbuthylazine	ESI+	14.09	230.117	CCNC1=NC(Cl)=NC(NC(C)(C)C)=N1	Pesticide	87.3239	39.9615	27.8921			2
Fenamidone	ESI+	14.12	312.116	CSC1=N[C@](C)(C(=O)N1NC1=CC=CC=C1)C1=CC=CC=C1	Pesticide	1.40845	NA	NA			2
Boscalid	ESI+	14.2	343.04	ClC1=CC=C(C=C1)C1=CC=CC=C1NC(=O)C1=CC=CN=C1Cl	Pesticide	1.40845	NA	NA			2
Desethyl-napropamide	ESI+	14.26	244.133	CCNC(=O)C(C)OC1=C2C=CC=CC2=CC=C1	Pesticide	28.169	13.5932	9.4689			2
Tripropyl phosphate	ESI+	14.27	225.125	CCCOP(=O)(OCCC)OCCC	Pesticide	23.9437	25.0254	19.547			2
Mandipropamid	ESI+	14.28	412.131	COC1=C(OCC#C)C=CC(CCNC(=O)C(OCC#C)C2=CC=C(Cl)C=C2)=C1	Pesticide	4.22535	30.1969	NA			2
Flutolanil	ESI+	14.34	324.121	CC(C)OC1=CC=CC(NC(=O)C2=CC=CC=C2C(F)(F)F)=C1	Pesticide	8.4507	97.953	99.2078			2
Isoxaben	ESI+	14.34	333.181	CCC(C)(CC)C1=NOC(NC(=O)C2=C(OC)C=CC=C2OC)=C1	Pesticide	78.8732	25.8542	22.6016			2
Fluxapyroxad	ESI+	14.39	382.097	CN1C=C(C(=O)NC2=CC=CC=C2C2=CC(F)=C(F)C(F)=C2)C(=N1)C(F)F	Pesticide	11.2676	74.3202	55.7388			2
Bupirimate	ESI+	14.43	317.164	CCCCC1=C(C)N=C(NCC)N=C1OS(=O)(=O)N(C)C	Pesticide	9.85915	146.28	58.8491			2
Myclobutanil	ESI+	14.55	289.122	CCCCC(CN1C=NC=N1)(C#N)C1=CC=C(Cl)C=C1	Pesticide	7.04225	77.702	NA			2
Mepanipyrim	ESI+	14.59	224.118	CC#CC1=CC(C)=NC(NC2=CC=CC=C2)=N1	Pesticide	9.85915	75.9031	89.3715			2
Triazophos	ESI+	14.59	314.072	CCOP(=S)(OCC)OC1=NN(C=N1)C1=CC=CC=C1	Pesticide	2.8169	76.1106	NA			2
Tepraloxydim	ESI+	14.69	342.147	[H]\C(Cl)=C(\[H])CON=C(CC)C1=C(O)CC(CC1=O)C1CCOCC1	Pesticide	2.8169	22.9029	NA			2
Fluopyram	ESI+	14.76	397.054	FC(F)(F)C1=CC(Cl)=C(CCNC(=O)C2=CC=CC=C2C(F)(F)F)N=C1	Pesticide	70.4225	82.8085	32.9773			2
Fluoxastrobin	ESI+	14.78	459.087	CO\N=C(\C1=NOCCO1)C1=C(OC2=C(F)C(OC3=C(Cl)C=CC=C3)=NC=N2)C=CC=C1	Pesticide	1.40845	NA	NA			2
Glibenclamide	ESI+	14.88	494.151	COC1=C(C=C(Cl)C=C1)C(=O)NCCC1=CC=C(C=C1)S(=O)(=O)NC(=O)NC1CCCCC1	Pesticide	1.40845	NA	NA			2
Prothioconazole-desthio	ESI+	14.97	312.067	OC(CN1C=NC=N1)(CC1=CC=CC=C1Cl)C1(Cl)CC1	Pesticide	7.04225	23.3984	NA			2
Metolachlor	ESI+	15.05	284.141	CCC1=CC=CC(C)=C1N(C(C)COC)C(=O)CCl	Pesticide	1.40845	NA	NA			2
Quizalofop	ESI+	15.09	345.064	CC(OC1=CC=C(OC2=NC3=CC=C(Cl)C=C3N=C2)C=C1)C(O)=O	Pesticide	1.40845	NA	NA			2
Flusilazole	ESI+	15.22	316.108	C[Si](CN1C=NC=N1)(C1=CC=C(F)C=C1)C1=CC=C(F)C=C1	Pesticide	2.8169	16.3459	NA			2
Penconazole	ESI+	15.49	284.072	CCCC(CN1C=NC=N1)C1=CC=C(Cl)C=C1Cl	Pesticide	7.04225	62.1075	73.8427			2
Tebuconazole	ESI+	15.51	308.152	CC(C)(C)C(O)(CCC1=CC=C(Cl)C=C1)CN1C=NC=N1	Pesticide	1.40845	NA	NA			2
Oxyfluorfen	ESI+	15.55	362.04	CCOC1=CC(OC2=CC=C(C=C2Cl)C(F)(F)F)=CC=C1[N+]([O-])=O	Pesticide	1.40845	NA	NA			2
Prochloraz	ESI+	15.61	376.038	CCCN(CCOC1=C(Cl)C=C(Cl)C=C1Cl)C(=O)N1C=CN=C1	Pesticide	1.40845	NA	NA			2
Pirimiphos-methyl	ESI+	15.65	306.104	CCN(CC)C1=NC(C)=CC(OP(=S)(OC)OC)=N1	Pesticide	5.6338	29.2759	31.6477			2
Propiconazole	ESI+	15.66	342.078	CCCC1COC(CN2C=NC=N2)(O1)C1=C(Cl)C=C(Cl)C=C1	Pesticide	53.5211	63.8732	32.637			2
Chlorfenvinphos	ESI+	15.7	358.977	CCOP(=O)(OCC)OC(=CCl)C1=C(Cl)C=C(Cl)C=C1	Pesticide	1.40845	NA	NA			2
Prochloraz BTS44596	ESI+	15.7	353.022	CCCN(CCOC1=C(Cl)C=C(Cl)C=C1Cl)C(=O)NC=O	Pesticide	1.40845	NA	NA			2
Pyraclostrobin	ESI+	15.77	388.106	CON(C(=O)OC)C1=C(COC2=NN(C=C2)C2=CC=C(Cl)C=C2)C=CC=C1	Pesticide	1.40845	NA	NA			2
Pyrazophos	ESI+	15.81	374.093	CCOC(=O)C1=CN2N=C(OP(=S)(OCC)OCC)C=C2N=C1C	Pesticide	2.8169	8.15689	NA			2
Metrafenone	ESI+	15.93	409.065	COC1=C(C(=O)C2=C(OC)C(OC)=C(OC)C=C2C)C(C)=C(Br)C=C1	Pesticide	7.04225	26.6406	11.8729			2
Pencycuron	ESI+	16.01	329.142	ClC1=CC=C(CN(C2CCCC2)C(=O)NC2=CC=CC=C2)C=C1	Pesticide	4.22535	56.5645	65.6473			2
Difenoconazole	ESI+	16.16	406.072	CC1COC(CN2C=NC=N2)(O1)C1=C(Cl)C=C(OC2=CC=C(Cl)C=C2)C=C1	Pesticide	2.8169	16.9659	NA			2
Isopyrazam	ESI+	16.16	360.188	CC(C)C1C2CCC1C1=C2C=CC=C1NC(=O)C1=CN(C)N=C1C(F)F	Pesticide	1.40845	NA	NA			2
Indoxacarb	ESI+	16.24	528.078	COC(=O)N(C(=O)N1CO[C@]2(CC3=CC(Cl)=CC=C3C2=N1)C(=O)OC)C1=CC=C(OC(F)(F)F)C=C1	Pesticide	1.40845	NA	NA			2
Trifloxystrobin	ESI+	16.27	409.137	CO\N=C(\C(=O)OC)C1=C(CO\N=C(/C)C2=CC=CC(=C2)C(F)(F)F)C=CC=C1	Pesticide	7.04225	88.3832	67.965			2
Ipconazole	ESI+	16.32	334.168	CC(C)C1CCC(CC2=CC=C(Cl)C=C2)C1(O)CN1C=NC=N1	Pesticide	1.40845	NA	NA			2
Profenofos	ESI+	16.57	372.942	CCCSP(=O)(OCC)OC1=CC=C(Br)C=C1Cl	Pesticide	2.8169	64.2421	64.2421			2
Picolinafen	ESI+	16.72	377.091	FC1=CC=C(NC(=O)C2=NC(OC3=CC=CC(=C3)C(F)(F)F)=CC=C2)C=C1	Pesticide	1.40845	NA	NA			2
Pendimethalin	ESI+	17.05	282.145	CCC(CC)NC1=C(C(C)=C(C)C=C1[N+]([O-])=O)[N+]([O-])=O	Pesticide	4.22535	36.9636	2.52538			2
Fenpyroximate	ESI+	17.39	422.207	CN1N=C(C)C(\C=N\OCC2=CC=C(C=C2)C(=O)OC(C)(C)C)=C1OC1=CC=CC=C1	Pesticide	7.04225	40.3604	39.676			2
Pyridaben	ESI+	17.73	365.145	CC(C)(C)N1N=CC(SCC2=CC=C(C=C2)C(C)(C)C)=C(Cl)C1=O	Pesticide	1.40845	NA	NA			2
2-Isopropyl-6-methyl-pyrimidin-4-ol	ESI+	7.09	153.103	CC(C)C1=NC(C)=CC(=O)N1	Pesticide	100	27.4448	28.4195			2
Diuron	ESI+	13.05	233.025	CN(C)C(=O)NC1=CC=C(Cl)C(Cl)=C1	Pesticide	21.1268	32.4661	14.8374			2
DEET	ESI+	13.13	192.139	CCN(CC)C(=O)C1=CC=CC(C)=C1	Pesticide	100	120.072	118.038			2
Terbutryn	ESI+	13.93	242.144	CCNC1=NC(NC(C)(C)C)=NC(SC)=N1	Pesticide	74.6479	72.0675	45.0276			2
Fenpropimorph	ESI+	14.12	304.264	CC(CN1C[C@H](C)O[C@H](C)C1)CC1=CC=C(C=C1)C(C)(C)C	Pesticide	56.338	16.0463	12.6727			2
Warfarin	ESI+	14.16	309.113	CC(=O)CC(C1=CC=CC=C1)C1=C(O)C2=CC=CC=C2OC1=O	Pesticide	12.6761	26.4935	6.50376			2
Cyprodinil	ESI+	14.53	226.134	CC1=NC(NC2=CC=CC=C2)=NC(=C1)C1CC1	Pesticide	35.2113	46.3995	9.1457			2
Napropamide	ESI+	14.93	272.164	CCN(CC)C(=O)C(C)OC1=C2C=CC=CC2=CC=C1	Pesticide	61.9718	42.8619	31.0448			2
Fenoxycarb	ESI+	15.26	302.139	CCOC(=O)NCCOC1=CC=C(OC2=CC=CC=C2)C=C1	Pesticide	8.4507	20.6446	9.22486			2
Diazinon	ESI+	15.63	305.109	CCOP(=S)(OCC)OC1=CC(C)=NC(=N1)C(C)C	Pesticide	15.493	58.0475	53.4161			2
Flufenoxuron	ESI+	17.08	489.043	FC1=CC(OC2=CC=C(C=C2Cl)C(F)(F)F)=CC=C1NC(=O)NC(=O)C1=C(F)C=CC=C1F	Pesticide	1.40845	NA	NA			2
Triglyme	ESI+	8.18	179.128	COCCOCCOCCOC	Additive	57.7465	37.278	28.6602			2
Abacavir	ESI+	8.18	287.161	NC1=NC(NC2CC2)=C2N=CN([C@@H]3C[C@H](CO)C=C3)C2=N1	Additive	42.2535	261.903	99.5315			2
Harmine	ESI+	10.11	213.102	COC1=CC2=C(C=C1)C1=C(N2)C(C)=NC=C1	Additive	19.7183	28.75	24.5781			2
Nicosulfuron	ESI+	11.63	411.108	COC1=CC(OC)=NC(NC(=O)NS(=O)(=O)C2=NC=CC=C2C(=O)N(C)C)=N1	Additive	19.7183	20.837	25.2062			2
Carbofuran	ESI+	11.84	222.113	CNC(=O)OC1=C2OC(C)(C)CC2=CC=C1	Additive	100	33.936	33.4117			2
Triethylcitrate	ESI+	11.92	277.128	CCOC(=O)CC(O)(CC(=O)OCC)C(=O)OCC	Additive	100	40.691	30.1666			2
2(4-morpholinyl)benzothiazole	ESI+	12.57	221.074	C1CN(CCO1)C1=NC2=CC=CC=C2S1	Additive	100	37.6383	25.7174			2
N-Butylbenzenesulfonamide	ESI+	12.61	214.09	CCCCNS(=O)(=O)C1=CC=CC=C1	Additive	100	43.0123	31.1634			2
N-(1,3-Dimethylbutyl)-N'-phenyl-1,4-phenylenediamine	ESI+	13.73	269.201	CC(C)CC(C)NC1=CC=C(NC2=CC=CC=C2)C=C1	Additive	1.40845	NA	NA			2
Propyzamide	ESI+	14.27	256.029	CC(C)(NC(=O)C1=CC(Cl)=CC(Cl)=C1)C#C	Additive	1.40845	NA	NA			2
6PPD-quinone	ESI+	15.62	299.175	CC(C)CC(C)NC1=CC(=O)C(NC2=CC=CC=C2)=CC1=O	Additive	15.493	23.8529	NA			2
3,5-Di-tert-butyl-4'-hydroxyacetophenone	ESI+	15.92	249.185	CC(=O)C1=CC(=C(O)C(=C1)C(C)(C)C)C(C)(C)C	Additive	100	16.9444	15.5284			2
UV-234	ESI+	19.61	448.238	CC(C)(C1=CC=CC=C1)C1=CC(=C(O)C(=C1)N1N=C2C=CC=CC2=N1)C(C)(C)C1=CC=CC=C1	Additive	1.40845	NA	NA			2
Tris(2-ethylhexl)phosphate	ESI+	19.71	435.36	CCCCC(CC)COP(=O)(OCC(CC)CCCC)OCC(CC)CCCC	Additive	7.04225	22.8602	20.0135			2
4-Hydroxybenzotriazole	ESI+	5.37	136.05	OC1=C2N=NNC2=CC=C1	Personal Care and Household (PCP)	23.9437	17.9189	NA			2
1H-Benzotriazole	ESI+	7.69	120.056	N1N=NC2=CC=CC=C12	Personal Care and Household (PCP)	100	43.0981	23.3468			2
Tetraacetylethylenediamine	ESI+	8.6	229.118	CC(=O)C(N)(C(C)=O)C(N)(C(C)=O)C(C)=O	Personal Care and Household (PCP)	100	42.2819	30.8785			2
Denatonium	ESI+	11.8	325.227	CC[N+](CC)(CC(=O)NC1=C(C)C=CC=C1C)CC1=CC=CC=C1	Personal Care and Household (PCP)	100	37.4754	37.7879			2
Etocrylene	ESI+	14.84	278.118	CCOC(=O)C(C#N)=C(C1=CC=CC=C1)C1=CC=CC=C1	Personal Care and Household (PCP)	78.8732	46.0605	36.7434			2
Amidosulfobetaine-14	ESI+	16.93	435.325	CCCCCCCCCCCCCC(=O)NCCC[N+](C)(C)CCCS(O)(=O)=O	Personal Care and Household (PCP)	100	42.1724	28.6816			2
Avobenzone	ESI+	18.17	311.164	COC1=CC=C(C=C1)C(=O)CC(=O)C1=CC=C(C=C1)C(C)(C)C	Personal Care and Household (PCP)	38.0282	38.9412	24.9749			2
1-Octadecylamine	ESI+	18.47	270.315	CCCCCCCCCCCCCCCCCCN	Personal Care and Household (PCP)	2.8169	1.11196	NA			2
7-(Ethylamino)-4-methylcoumarin	ESI+	12.3	204.102	CCNC1=CC=C2C(C)=CC(=O)OC2=C1	Other	92.9577	15.7729	15.3669			2
Basic Blue 41	ESI+	12.42	371.153	CCN(CCO)C1=CC=C(C=C1)N=NC1=[N+](C)C2=CC=C(OC)C=C2S1	Other	9.85915	19.1781	32.9018			2
Caffeine	ESI+	7.69	195.088	CN1C=NC2=C1C(=O)N(C)C(=O)N2C	Other	100	22.5365	15.1162			2
5-Carboline	ESI+	7.83	169.076	N1C2=C(C=CC=C2)C2=C1C=CN=C2	Other	100	26.0058	22.9301			2
2-Amino-3,8-dimethylimidazo-[4,5-f]quinoxaline (MeIQx)	ESI+	7.88	214.109	CN1C(N)=NC2=C1C=CC1=NC=C(C)N=C21	Other	78.8732	31.3504	17.7064			2
Norharmane	ESI+	8.52	169.076	N1C2=C(C=CC=C2)C2=C1C=NC=C2	Other	100	32.3552	28.4027			2
Harman	ESI+	9.18	183.092	CC1=NC=CC2=C1NC1=C2C=CC=C1	Other	100	35.3694	26.0724			2
1,3-Di-o-tolylguanidine	ESI+	10.11	240.149	CC1=CC=CC=C1NC(N)=NC1=CC=CC=C1C	Other	54.9296	84.603	53.67			2
2-Amino-9H-pyrido[2,3-b]indole (AalphaC)	ESI+	10.25	184.087	NC1=NC2=C(C=C1)C1=CC=CC=C1N2	Other	2.8169	7.48771	NA			2
Daidzein	ESI+	11.34	255.065	OC1=CC=C(C=C1)C1=COC2=C(C=CC(O)=C2)C1=O	Other	100	33.2747	26.6324			2
Biochanin A-glucuronide	ESI+	11.8	461.108	COC1=CC=C(C=C1)C1=COC2=CC(OC3OC(C(O)C(O)C3O)C(O)=O)=CC(O)=C2C1=O	Other	1.40845	NA	NA			2
1-Naphthol	ESI+	12.16	145.065	OC1=C2C=CC=CC2=CC=C1	Other	100	32.152	26.5372			2
Pyrimethanil	ESI+	12.83	200.118	CC1=CC(C)=NC(NC2=CC=CC=C2)=N1	Other	32.3944	28.2693	20.2706			2
Finasteride	ESI+	14.61	373.285	CC(C)(C)NC(=O)[C@H]1CC[C@H]2[C@@H]3CC[C@H]4NC(=O)C=C[C@]4(C)[C@H]3CC[C@]12C	Other	9.85915	104.831	NA			2
N-Acetyl-S-(2-carbamoylethyl)-cysteine	ESI+	15.39	235.075	CC(=O)NC(CSCCC(N)=O)C(O)=O	Other	1.40845	NA	NA			2
N-Methyldodecylamine	ESI+	15.82	200.237	CCCCCCCCCCCCNC	Other	77.4648	48.7038	46.6576			2
Benzidine	ESI+	1.63	185.108	NC1=CC=C(C=C1)C1=CC=C(N)C=C1	Other	30.9859	6.7696	4.36838			2
Benzyltrimethylammonium	ESI+	3.06	150.127	C[N+](C)(C)CC1=CC=CC=C1	Other	2.8169	7.92554	NA			2
Quinoline N-oxide	ESI+	6.62	146.06	[O-][N+]1=CC=CC2=CC=CC=C12	Other	100	20.5357	21.6981			2
Tripropylamine	ESI+	6.73	144.175	CCCN(CCC)CCC	Other	1.40845	NA	NA			2
Quinolin-2-amine	ESI+	6.88	145.076	NC1=NC2=CC=CC=C2C=C1	Other	95.7746	27.0763	22.6034			2
4-Amino-2-methylquinoline	ESI+	6.97	159.092	CC1=NC2=CC=CC=C2C(N)=C1	Other	100	44.0054	43.2321			2
3,3'-Dimethylbenzidine	ESI+	7.27	213.139	CC1=CC(=CC=C1N)C1=CC=C(N)C(C)=C1	Other	1.40845	NA	NA			2
o-Dianisidine	ESI+	7.4	245.129	COC1=CC(=CC=C1N)C1=CC(OC)=C(N)C=C1	Other	100	18.7669	14.9559			2
Acetanilide	ESI+	7.5	136.076	CC(=O)NC1=CC=CC=C1	Other	100	36.8269	22.9064			2
Hexylamine	ESI+	7.75	102.128	CCCCCCN	Other	9.85915	12.7261	16.4518			2
4-Amino-N,N-dimethylbenzenesulfonamide	ESI+	7.84	201.069	CN(C)S(=O)(=O)C1=CC=C(N)C=C1	Other	1.40845	NA	NA			2
4,4'-Methylene-bis(2-methyl aniline)	ESI+	8.25	227.155	CC1=C(N)C=CC(CC2=CC(C)=C(N)C=C2)=C1	Other	80.2817	22.902	18.2763			2
Acridine	ESI+	8.67	180.081	C1=CC2=CC3=CC=CC=C3N=C2C=C1	Other	100	28.3928	25.454			2
Thiacloprid amide	ESI+	8.76	271.041	NC(=O)\N=C1/SCCN1CC1=CN=C(Cl)C=C1	Other	1.40845	NA	NA			2
(Methoxymethyl)triphenylphosphonium	ESI+	10.97	307.124	COC[P+](C1=CC=CC=C1)(C1=CC=CC=C1)C1=CC=CC=C1	Other	1.40845	NA	NA			2
Acridone	ESI+	11.28	196.076	O=C1C2=CC=CC=C2NC2=CC=CC=C12	Other	91.5493	37.6155	26.3309			2
Trimethyloctylammonium	ESI+	11.32	172.205	CCCCCCCC[N+](C)(C)C	Other	100	72.9097	60.0399			2
N-isopropyl-N-phenyl-p-phenylenediamine	ESI+	11.35	227.154	CC(C)NC1=CC=C(NC2=CC=CC=C2)C=C1	Other	14.0845	50.3456	NA			2
Cholic acid 3-glucuronide	ESI+	12.16	569.333	CC(CCC(O)=O)C1CCC2C3C(O)CC4CC(CCC4(C)C3CC(O)C12C)OC1OC(C(O)C(O)C1O)C(O)=O	Other	100	42.9368	40.9229			2
Triphenylphosphine oxide	ESI+	13.9	279.093	O=P(C1=CC=CC=C1)(C1=CC=CC=C1)C1=CC=CC=C1	Other	100	34.5092	27.6179			2
Michler's ketone	ESI+	14.96	269.165	CN(C)C1=CC=C(C=C1)C(=O)C1=CC=C(C=C1)N(C)C	Other	91.5493	27.5247	19.8874			2
Melatonin	ESI+	9.79	233.129	COC1=CC=C2NC=C(CCNC(C)=O)C2=C1	Other	91.5493	43.0046	36.9712			2
1,7-Diaminophenazine	ESI+	8.68	211.098	NC1=CC=C2N=C3C(N)=CC=CC3=NC2=C1	Other	100	33.3236	26.5646			2
Pirimicarb	ESI+	10.06	239.15	CN(C)C(=O)OC1=C(C)C(C)=NC(=N1)N(C)C	Other	100	29.6574	28.6899			2
Metronidazole	ESI+	3.84	172.072	CC1=NC=C(N1CCO)[N+]([O-])=O	Pharmaceutical						3
Ranitidine	ESI+	6.02	315.149	CN\C(NCCSCC1=CC=C(CN(C)C)O1)=C/[N+]([O-])=O	Pharmaceutical						3
Clonidine	ESI+	6.93	230.025	ClC1=CC=CC(Cl)=C1NC1=NCCN1	Pharmaceutical						3
Nitrofurantoin	ESI+	7.27	239.041	[O-][N+](=O)C1=CC=C(O1)\C=N\N1CC(=O)NC1=O	Pharmaceutical						3
Tramadol	ESI+	9.58	264.196	COC1=CC=CC(=C1)[C@@]1(O)CCCC[C@@H]1CN(C)C	Pharmaceutical						3
Ondansetron	ESI+	9.85	294.16	CN1C2=C(C3=CC=CC=C13)C(=O)C(CN1C=CN=C1C)CC2	Pharmaceutical						3
Guanfacine	ESI+	10.05	246.019	NC(N)=NC(=O)CC1=C(Cl)C=CC=C1Cl	Pharmaceutical						3
N-Acetyl-S-(2,4-dinitrophenyl)-cysteine	ESI+	10.5	330.04	CC(=O)NC(CSC1=CC=C(C=C1[N+]([O-])=O)[N+]([O-])=O)C(O)=O	Pharmaceutical						3
Phenytoin	ESI+	10.51	253.097	O=C1NC(=O)C(N1)(C1=CC=CC=C1)C1=CC=CC=C1	Pharmaceutical						3
2-Hydroxycarbamazepine	ESI+	10.81	253.097	NC(=O)N1C2=CC=CC=C2C=CC2=CC(O)=CC=C12	Pharmaceutical						3
Ambroxol	ESI+	10.81	376.986	NC1=C(CNC2CCC(O)CC2)C=C(Br)C=C1Br	Pharmaceutical						3
Desethylterbutylazine	ESI+	11.62	202.085	CC(C)(C)NC1=NC(Cl)=NC(N)=N1	Pharmaceutical						3
Lorazepam	ESI+	13.24	321.019	OC1N=C(C2=CC=CC=C2Cl)C2=C(NC1=O)C=CC(Cl)=C2	Pharmaceutical						3
Dinoterb	ESI+	13.62	241.082	CC(C)(C)C1=CC(=CC(=C1O)N(=O)=O)N(=O)=O	Pharmaceutical						3
Terbinafine	ESI+	14.11	292.206	CN(C\C=C\C#CC(C)(C)C)CC1=CC=CC2=CC=CC=C12	Pharmaceutical						3
Sertraline	ESI+	14.15	306.081	CN[C@H]1CC[C@@H](C2=CC=C(Cl)C(Cl)=C2)C2=CC=CC=C12	Pharmaceutical						3
Flufenamic acid	ESI+	14.34	282.074	OC(=O)C1=C(NC2=CC(=CC=C2)C(F)(F)F)C=CC=C1	Pharmaceutical						3
4-Hydroxytamoxifen	ESI+	14.42	388.227	CCC(=C(C1=CC=C(O)C=C1)C1=CC=C(OCCN(C)C)C=C1)C1=CC=CC=C1	Pharmaceutical						3
Nitrendipin	ESI+	14.42	361.139	CCOC(=O)C1=C(C)NC(C)=C(C1C1=CC=CC(=C1)[N+]([O-])=O)C(=O)OC	Pharmaceutical						3
4-Nitrophenyl-glucuronide	ESI+	14.61	316.067	OC1C(O)C(OC2=CC=C(C=C2)[N+]([O-])=O)OC(C1O)C(O)=O	Pharmaceutical						3
Flufenacet	ESI+	14.88	364.074	CC(C)N(C(=O)COC1=NN=C(S1)C(F)(F)F)C1=CC=C(F)C=C1	Pharmaceutical						3
Celecoxib	ESI+	15.05	382.083	CC1=CC=C(C=C1)C1=CC(=NN1C1=CC=C(C=C1)S(N)(=O)=O)C(F)(F)F	Pharmaceutical						3
Flupentixol	ESI+	15.19	435.171	OCCN1CCN(CC\C=C2\C3=CC=CC=C3SC3=CC=C(C=C23)C(F)(F)F)CC1	Pharmaceutical						3
Dimoxystrobin	ESI+	15.34	327.17	CNC(=O)C(=N\OC)\C1=CC=CC=C1COC1=CC(C)=CC=C1C	Pharmaceutical						3
Efavirenz	ESI+	15.42	316.035	FC(F)(F)C1(OC(=O)NC2=C1C=C(Cl)C=C2)C#CC1CC1	Pharmaceutical						3
Miconazole	ESI+	15.76	414.993	ClC1=CC(Cl)=C(COC(CN2C=CN=C2)C2=C(Cl)C=C(Cl)C=C2)C=C1	Pharmaceutical						3
Mefenamic acid	ESI+	16.28	242.118	CC1=C(C)C(NC2=CC=CC=C2C(O)=O)=CC=C1	Pharmaceutical						3
Enoxolone	ESI+	17.43	471.347	CC1(C)[C@@H](O)CC[C@@]2(C)[C@H]1CC[C@]1(C)[C@@H]2C(=O)C=C2[C@@H]3C[C@](C)(CC[C@]3(C)CC[C@@]12C)C(O)=O	Pharmaceutical						3
Montelukast	ESI+	17.47	586.218	CC(C)(O)C1=CC=CC=C1CCC(SCC1(CC(O)=O)CC1)C1=CC=CC(C=CC2=NC3=C(C=CC(Cl)=C3)C=C2)=C1	Pharmaceutical						3
Dinotefuran	ESI+	5.93	203.114	C\N=C(\NCC1CCOC1)N[N+]([O-])=O	Pesticide						3
3,4-Dichlorophenylurea	ESI+	12.34	204.994	NC(=O)NC1=CC(Cl)=C(Cl)C=C1	Pesticide						3
3-Iodopropynyl butylcarbamate	ESI+	12.92	281.999	CCCCNC(=O)OCC#CI	Pesticide						3
2-Phenylphenol	ESI+	14.05	171.08	OC1=CC=CC=C1C1=CC=CC=C1	Pesticide						3
Tetrahydrophthalimide	ESI+	3.74	152.071	O=C1NC(=O)C2CC=CCC12	Pesticide						3
Acephate	ESI+	4.08	184.019	COP(=O)(NC(C)=O)SC	Pesticide						3
Simazine 2-Hydroxy	ESI+	6.39	184.119	CCNC1=NC(NCC)=NC(O)=N1	Pesticide						3
Chlordimeform	ESI+	8.45	197.084	CN(C)\C=N\C1=CC=C(Cl)C=C1C	Pesticide						3
Clothianidin	ESI+	8.58	250.016	CN\C(NCC1=CN=C(Cl)S1)=N/[N+]([O-])=O	Pesticide						3
2-Hydroxyatrazine	ESI+	8.75	198.135	CCNC1=NC(O)=NC(NC(C)C)=N1	Pesticide						3
2,8-Diaminophenazine	ESI+	8.76	211.098	NC1=CC2=NC3=CC(N)=CC=C3N=C2C=C1	Pesticide						3
Trichlorfon	ESI+	9.08	256.93	COP(=O)(OC)C(O)C(Cl)(Cl)Cl	Pesticide						3
Methiocarb sulfone	ESI+	9.73	258.079	CNC(=O)OC1=CC(C)=C(C(C)=C1)S(C)(=O)=O	Pesticide						3
Thiacloprid	ESI+	10.01	253.031	ClC1=CC=C(CN2CCS\C2=N\C#N)C=N1	Pesticide						3
Metalaxyl CGA108906	ESI+	10.97	296.113	COCC(=O)N(C(C)C(O)=O)C1=C(C)C=CC=C1C(O)=O	Pesticide						3
Sulcotrione	ESI+	11.43	329.024	CS(=O)(=O)C1=CC(Cl)=C(C=C1)C(=O)C1C(=O)CCCC1=O	Pesticide						3
Bromacil	ESI+	11.58	261.023	CCC(C)N1C(=O)NC(C)=C(Br)C1=O	Pesticide						3
Propoxur	ESI+	11.71	210.113	CNC(=O)OC1=CC=CC=C1OC(C)C	Pesticide						3
Carbaryl	ESI+	12.09	202.086	CNC(=O)OC1=C2C=CC=CC2=CC=C1	Pesticide						3
Foramsulfuron	ESI+	12.24	453.119	COC1=CC(OC)=NC(NC(=O)NS(=O)(=O)C2=C(NC=O)C=CC=C2C(=O)N(C)C)=N1	Pesticide						3
Amidosulfuron	ESI+	12.25	370.049	COC1=CC(OC)=NC(NC(=O)NS(=O)(=O)N(C)S(C)(=O)=O)=N1	Pesticide						3
Prochloraz BTS40348	ESI+	12.51	282.021	CCCNCCOC1=C(Cl)C=C(Cl)C=C1Cl	Pesticide						3
N-Acetyl-S-(2-ethoxycarbonylethyl-1-methyl)-cysteine	ESI+	12.83	278.106	CCOC(=O)CC(C)SCC(NC(C)=O)C(O)=O	Pesticide						3
Metazachlor	ESI+	13.03	278.106	CC1=CC=CC(C)=C1N(CN1C=CC=N1)C(=O)CCl	Pesticide						3
Imazalil	ESI+	13.05	297.056	ClC1=CC=C(C(CN2C=CN=C2)OCC=C)C(Cl)=C1	Pesticide						3
Azinphos methyl	ESI+	13.27	318.013	COP(=S)(OC)SCN1N=NC2=CC=CC=C2C1=O	Pesticide						3
Dimethachlor	ESI+	13.44	256.11	COCCN(C(=O)CCl)C1=C(C)C=CC=C1C	Pesticide						3
Chlorantraniliprole	ESI+	13.53	481.978	CNC(=O)C1=C(NC(=O)C2=CC(Br)=NN2C2=C(Cl)C=CC=N2)C(C)=CC(Cl)=C1	Pesticide						3
Tritosulfuron	ESI+	13.59	446.035	COC1=NC(=NC(NC(=O)NS(=O)(=O)C2=CC=CC=C2C(F)(F)F)=N1)C(F)(F)F	Pesticide						3
Clomazone	ESI+	13.62	240.079	CC1(C)CON(CC2=CC=CC=C2Cl)C1=O	Pesticide						3
Linuron	ESI+	13.81	249.019	CON(C)C(=O)NC1=CC=C(Cl)C(Cl)=C1	Pesticide						3
Ethofumesate	ESI+	13.92	287.095	CCOC1OC2=CC=C(OS(C)(=O)=O)C=C2C1(C)C	Pesticide						3
Fenthion	ESI+	13.98	279.027	COP(=S)(OC)OC1=CC=C(SC)C(C)=C1	Pesticide						3
Prosulfuron	ESI+	14	420.095	COC1=NC(C)=NC(NC(=O)NS(=O)(=O)C2=CC=CC=C2CCC(F)(F)F)=N1	Pesticide						3
Methiocarb	ESI+	14.01	226.09	CNC(=O)OC1=CC(C)=C(SC)C(C)=C1	Pesticide						3
Irgarol	ESI+	14.12	254.144	CSC1=NC(NC2CC2)=NC(NC(C)(C)C)=N1	Pesticide						3
Triadimenol	ESI+	14.38	296.116	CC(C)(C)C(O)C(OC1=CC=C(Cl)C=C1)N1C=NC=N1	Pesticide						3
Fluopicolide	ESI+	14.39	382.973	FC(F)(F)C1=CC(Cl)=C(CNC(=O)C2=C(Cl)C=CC=C2Cl)N=C1	Pesticide						3
Cyproconazole	ESI+	14.53	292.121	CC(C1CC1)C(O)(CN1C=NC=N1)C1=CC=C(Cl)C=C1	Pesticide						3
1,2,4-Triazole	ESI+	14.53	70.04	N1C=NC=N1	Pesticide						3
Chloroxuron	ESI+	14.62	291.089	CN(C)C(=O)NC1=CC=C(OC2=CC=C(Cl)C=C2)C=C1	Pesticide						3
Ethyl azinphos	ESI+	14.72	346.044	CCOP(=S)(OCC)SCN1N=NC2=CC=CC=C2C1=O	Pesticide						3
Fenhexamid	ESI+	14.82	302.071	CC1(CCCCC1)C(=O)NC1=CC=C(O)C(Cl)=C1Cl	Pesticide						3
Epoxiconazole	ESI+	14.9	330.08	FC1=CC=C(C=C1)C1(CN2C=NC=N2)OC1C1=C(Cl)C=CC=C1	Pesticide						3
Pethoxamid	ESI+	14.92	296.141	CCOCCN(C(=O)CCl)C(=C(C)C)C1=CC=CC=C1	Pesticide						3
2-Octyl-4-isothiazolin-3-one	ESI+	14.93	214.127	CCCCCCCCN1SC=CC1=O	Pesticide						3
Acetochlor	ESI+	14.93	270.125	CCOCN(C(=O)CCl)C1=C(C)C=CC=C1CC	Pesticide						3
Cyazofamid	ESI+	14.96	325.052	CN(C)S(=O)(=O)N1C(=NC(Cl)=C1C1=CC=C(C)C=C1)C#N	Pesticide						3
Diflubenzuron	ESI+	15.11	311.039	FC1=CC=CC(F)=C1C(=O)NC(=O)NC1=CC=C(Cl)C=C1	Pesticide						3
Picoxystrobin	ESI+	15.26	368.11	CO\C=C(\C(=O)OC)C1=CC=CC=C1COC1=CC=CC(=N1)C(F)(F)F	Pesticide						3
Aminobifenox acid	ESI+	15.28	298.003	NC1=CC=C(OC2=CC=C(Cl)C=C2Cl)C=C1C(O)=O	Pesticide						3
Kresoxim-methyl	ESI+	15.41	314.139	CO\N=C(/C(=O)OC)C1=C(COC2=C(C)C=CC=C2)C=CC=C1	Pesticide						3
Fenoxaprop-P	ESI+	15.42	334.048	CC(OC1=CC=C(OC2=NC3=CC=C(Cl)C=C3O2)C=C1)C(O)=O	Pesticide						3
Haloxyfop-P	ESI+	15.54	362.04	CC(OC1=CC=C(OC2=NC=C(C=C2Cl)C(F)(F)F)C=C1)C(O)=O	Pesticide						3
Trifloxystrobin CGA 321113	ESI+	15.59	395.121	CO\N=C(\C(O)=O)C1=CC=CC=C1CO\N=C(/C)C1=CC=CC(=C1)C(F)(F)F	Pesticide						3
Metconazole	ESI+	15.82	320.152	CC1(C)CCC(CC2=CC=C(Cl)C=C2)C1(O)CN1C=NC=N1	Pesticide						3
Diethylphthalate	ESI+	16.24	223.096	CCOC(=O)C1=C(C=CC=C1)C(=O)OCC	Pesticide						3
Prosulfocarb	ESI+	16.43	252.142	CCCN(CCC)C(=O)SCC1=CC=CC=C1	Pesticide						3
Quinoxyfen	ESI+	16.95	308.004	FC1=CC=C(OC2=C3C(Cl)=CC(Cl)=CC3=NC=C2)C=C1	Pesticide						3
Trimethylphosphate	ESI+	5.59	141.031	COP(=O)(OC)OC	Additive						3
4,4'-Bis(alpha,alpha-dimethylbenzyl)diphenylamine	ESI+	18.8	406.253	CC(C)(C1=CC=CC=C1)C1=CC=C(NC2=CC=C(C=C2)C(C)(C)C2=CC=CC=C2)C=C1	Additive						3
Uvinul-4050H	ESI+	7.73	451.401	CC1(C)CC(CC(C)(C)N1)N(CCCCCCN(C=O)C1CC(C)(C)NC(C)(C)C1)C=O	Additive						3
Nylostab S-EED	ESI+	8.43	443.338	CC1(C)CC(CC(C)(C)N1)NC(=O)C1=CC(=CC=C1)C(=O)NC1CC(C)(C)NC(C)(C)C1	Additive						3
4-Aminodiphenylamine	ESI+	11.35	185.108	NC1=CC=C(NC2=CC=CC=C2)C=C1	Additive						3
Propoxycarbazone	ESI+	11.7	399.097	CCCOC1=NN(C(=O)NS(=O)(=O)C2=CC=CC=C2C(=O)OC)C(=O)N1C	Additive						3
4-Hydroxybenzophenone	ESI+	12.54	199.075	OC1=CC=C(C=C1)C(=O)C1=CC=CC=C1	Additive						3
Propachlor	ESI+	13.09	212.084	CC(C)N(C(=O)CCl)C1=CC=CC=C1	Additive						3
Mono-iso-butyl phthalate	ESI+	13.28	223.096	CC(C)COC(=O)C1=CC=CC=C1C(O)=O	Additive						3
N-Cyclohexyl-2-benzothiazole-amine	ESI+	13.7	233.111	C1CCC(CC1)NC1=NC2=CC=CC=C2S1	Additive						3
2,2'-dichloro-4,4'-methylenedianiline	ESI+	13.86	267.046	NC1=CC=C(CC2=CC=C(N)C(Cl)=C2)C=C1Cl	Additive						3
Dicyclohexylurea	ESI+	13.97	225.196	O=C(NC1CCCCC1)NC1CCCCC1	Additive						3
N-Phenyl-1-naphthylamine	ESI+	16.07	220.112	N(C1=CC=CC=C1)C1=CC=CC2=C1C=CC=C2	Additive						3
Diflufenican	ESI+	16.24	395.081	FC1=CC=C(NC(=O)C2=CC=CN=C2OC2=CC=CC(=C2)C(F)(F)F)C(F)=C1	Additive						3
Dibutylphthalate	ESI+	16.38	279.159	CCCCOC(=O)C1=CC=CC=C1C(=O)OCCCC	Additive						3
Diphenylphosphate	ESI+	17.53	251.047	OP(=O)(OC1=CC=CC=C1)OC1=CC=CC=C1	Additive						3
UV-928	ESI+	20.35	442.285	CC(C)(C)CC(C)(C)C1=CC(=C(O)C(=C1)N1N=C2C=CC=CC2=N1)C(C)(C)C1=CC=CC=C1	Additive						3
5-Chlorobenzotriazole	ESI+	10.61	154.017	ClC1=CC2=NNN=C2C=C1	Personal Care and Household (PCP)						3
m-Xylene-4-sulfonic acid	ESI+	11.44	187.042	CC1=CC(C)=C(C=C1)S(O)(=O)=O	Personal Care and Household (PCP)						3
N-Acetyl-S-4-hydroxynonenal-cysteine	ESI+	15.82	320.153	CCCCCC1OC(O)CC1SCC(NC(C)=O)C(O)=O	Personal Care and Household (PCP)						3
N,N-Dimethyltetradecylamine-N-oxide	ESI+	17	258.279	CCCCCCCCCCCCCC[N+](C)(C)[O-]	Personal Care and Household (PCP)						3
Uvinul A Plus	ESI+	17.28	398.233	CCCCCCOC(=O)C1=CC=CC=C1C(=O)C1=C(O)C=C(C=C1)N(CC)CC	Personal Care and Household (PCP)						3
7-Amino-4-methylcoumarin	ESI+	9.31	176.071	CC1=CC(=O)OC2=CC(N)=CC=C12	Other						3
Disperse Orange 61	ESI+	16.7	479.966	CCN(CCC#N)C1=CC=C(C=C1)N=NC1=C(Br)C=C(C=C1Br)[N+]([O-])=O	Other						3
Fluorescent Brightener 184	ESI+	19.69	431.179	CC(C)(C)C1=CC=C2OC(=NC2=C1)C1=CC=C(S1)C1=NC2=CC(=CC=C2O1)C(C)(C)C	Other						3
2-Amino-3-methyl-imidazo[4,5-f]quinoline (IQ)	ESI+	5.61	199.098	CN1C(N)=NC2=C1C=CC1=NC=CC=C21	Other						3
Genistein	ESI+	12.07	271.06	OC1=CC=C(C=C1)C1=COC2=CC(O)=CC(O)=C2C1=O	Other						3
8-Hydroxyquinoline-glucuronide	ESI+	2.19	322.093	OC1C(OC2=CC=CC3=C2N=CC=C3)OC(C(O)C1O)C(O)=O	Other						3
N-Acetyl-S-(3-carboxy-2-propyl)-cysteine	ESI+	6.82	250.075	CC(CC(O)=O)SCC(NC(C)=O)C(O)=O	Other						3
Daidzein 7-glucuronide	ESI+	8.4	431.098	OC1C(O)C(OC2=CC3=C(C=C2)C(=O)C(=CO3)C2=CC=C(O)C=C2)OC(C1O)C(O)=O	Other						3
2-(Cyclohexylamino)-ethansulfonic acid	ESI+	4.3	208.1	OS(=O)(=O)CCNC1CCCCC1	Other						3
1,3-Dimethyl-2-imidazolidinone	ESI+	5.43	115.087	CN1CCN(C)C1=O	Other						3
Acrylamide	ESI+	6.97	72.0444	NC(=O)C=C	Other						3
Azobenzene	ESI+	9.18	183.092	C1=CC=C(C=C1)\N=N\C1=CC=CC=C1	Other						3
3,3'-Dichlorobenzidine	ESI+	10.01	253.03	NC1=CC=C(C=C1Cl)C1=CC=C(N)C(Cl)=C1	Other						3
Methyltriphenylphosphonium	ESI+	10.46	277.113	C[P+](C1=CC=CC=C1)(C1=CC=CC=C1)C1=CC=CC=C1	Other						3
Tetrapropylammonium	ESI+	10.46	186.221	CCC[N+](CCC)(CCC)CCC	Other						3
1,3-Diphenylurea	ESI+	12.54	213.102	O=C(NC1=CC=CC=C1)NC1=CC=CC=C1	Other						3
1,5-Naphthalenediamine	ESI+	6.97	159.092	NC1=CC=CC2=C(N)C=CC=C12	Other						3
N-Methylbenzenesulfonamide	ESI+	8.63	172.043	CNS(=O)(=O)C1=CC=CC=C1	Other						3
4-Chloro-2,5-dimethoxyaniline	ESI+	10.11	188.048	COC1=CC(N)=C(OC)C=C1Cl	Other						3
Hydrazobenzene	ESI+	13.71	185.107	N(NC1=CC=CC=C1)C1=CC=CC=C1	Other						3
Sulfathiazole	ESI+	6.03	256.021	NC1=CC=C(C=C1)S(=O)(=O)NC1=NC=CS1	Other						3
Sulfamethazine	ESI+	7.88	279.091	CC1=CC(C)=NC(NS(=O)(=O)C2=CC=C(N)C=C2)=N1	Other						3

## Sheet: SX2_Targets_ESI-
Compound Name	Ionization Mode	RT	m/z	SMILES	Compound Class	DF%	Overall RSD%	Batch_RSD%	Cluster	Squared Euclidean Distance to Cluster	Group
Diphenylphosphate	ESI-	11.01	249.032	OP(=O)(OC1=CC=CC=C1)OC1=CC=CC=C1	Additive	100	82.5343	34.7649	DA	23.9213	1
1-Hexanesulfonic acid	ESI-	8.99	165.059	CCCCCCS(O)(=O)=O	Personal Care and Household (PCP)	97.1831	110.477	34.2963	DA	50.0442	1
Methylparaben	ESI-	9.03	151.04	COC(=O)C1=CC=C(O)C=C1	Personal Care and Household (PCP)	100	57.6894	44.3466	DA	29.0226	1		RT = Retention Time
Dioctylsulfosuccinate	ESI-	17.22	421.226	CCCCC(CC)COC(=O)CC(C(=O)OCC(CC)CCCC)S(O)(=O)=O	Personal Care and Household (PCP)	100	54.7138	39.2048	DA	57.8411	1		DF% = Detection Frequency
2-Naphthalene sulfonic acid	ESI-	8.52	207.012	OS(=O)(=O)C1=CC=C2C=CC=CC2=C1	Other	100	91.0912	28.0123	DA	31.8343	1		RSD% = Relative Standard Deviation
Celecoxib	ESI-	15.25	380.069	CC1=CC=C(C=C1)C1=CC(=NN1C1=CC=C(C=C1)S(N)(=O)=O)C(F)(F)F	Pharmaceutical	100	61.2453	56.0263	BG1	40.7636	1
Bicalutamide	ESI-	14.1	429.054	CC(O)(CS(=O)(=O)C1=CC=C(F)C=C1)C(=O)NC1=CC(=C(C=C1)C#N)C(F)(F)F	Pesticide	100	70.0119	56.4854	BG1	42.5365	1		Group:
Di-n-butyl phosphate	ESI-	11.64	209.095	CCCCOP(O)(=O)OCCCC	Additive	100	78.0727	58.6569	BG1	36.4424	1		1	Targets that passed the prioritization and were included in the cluster analysis
m-Xylene-4-sulfonic acid	ESI-	7.5	185.028	CC1=CC(C)=C(C=C1)S(O)(=O)=O	Personal Care and Household (PCP) (PCP)	100	60.981	52.3867	BG1	43.4404	1		2	Targets that passed the blankremoval but did not pass the prioritization
Indole-3-acrylic acid	ESI-	5.7	186.056	OC(=O)C(=C)C1=CNC2=CC=CC=C12	Other	100	47.2739	49.5734	BG1	21.1327	1		3	Other targets on the list that could not be detected
6:2 fluorotelomer sulfonic acid	ESI-	14.72	426.968	OS(=O)(=O)CCC(F)(F)C(F)(F)C(F)(F)C(F)(F)C(F)(F)C(F)(F)F	Other	100	72.512	46.7757	BG1	58.3504	1
N-Methylbenzenesulfonamide	ESI-	8.66	170.028	CNS(=O)(=O)C1=CC=CC=C1	Other	100	104.505	59.7416	BG1	73.4829	1
Acesulfame	ESI-	1.43	161.987	CC1=CC(=O)NS(=O)(=O)O1	Other	100	109.611	121.771	BG2	20.6645	1
Perfluorobutanesulfonic acid	ESI-	11.32	298.943	OS(=O)(=O)C(F)(F)C(F)(F)C(F)(F)C(F)(F)F	Other	100	64.2101	57.5971	BG2	38.0121	1
2-Benzothiazolesulfonic acid	ESI-	7.25	213.964	OS(=O)(=O)C1=NC2=CC=CC=C2S1	Additive	100	77.7973	51.9941	BG3	22.6547	1
Benzothiazole	ESI-	7.43	134.007	S1C=NC2=CC=CC=C12	Additive	100	154.908	31.1143	BG3	42.864	1
Hydrochlorothiazide	ESI-	2.42	295.957	NS(=O)(=O)C1=CC2=C(NCNS2(=O)=O)C=C1Cl	Pharmaceutical	100	32.5358	34.8353			2
Iopamidol	ESI-	4.7	775.847	C[C@H](O)C(=O)NC1=C(I)C(C(=O)NC(CO)CO)=C(I)C(C(=O)NC(CO)CO)=C1I	Pharmaceutical	22.5352	72.7088	46.3776			2
Nitrofurantoin	ESI-	6	237.026	[O-][N+](=O)C1=CC=C(O1)\C=N\N1CC(=O)NC1=O	Pharmaceutical	2.8169	1.41545	NA			2
Furosemide	ESI-	9.69	329	NS(=O)(=O)C1=CC(C(O)=O)=C(NCC2=CC=CO2)C=C1Cl	Pharmaceutical	98.5915	36.7632	30.1041			2
Ranitidine	ESI-	10.69	313.134	CN\C(NCCSCC1=CC=C(CN(C)C)O1)=C/[N+]([O-])=O	Pharmaceutical	57.7465	21.703	19.0044			2
N-Cyclohexyl-2-benzothiazole-sulfenamide	ESI-	12.53	263.068	C1CCC(CC1)NSC1=NC2=CC=CC=C2S1	Pharmaceutical	56.338	47.5915	42.1712			2
Tramadol	ESI-	12.74	262.181	COC1=CC=CC(=C1)[C@@]1(O)CCCC[C@@H]1CN(C)C	Pharmaceutical	1.40845	NA	NA			2
Flufenamic acid	ESI-	14.13	280.059	OC(=O)C1=C(NC2=CC(=CC=C2)C(F)(F)F)C=CC=C1	Pharmaceutical	78.8732	77.6621	46.7048			2
Efavirenz	ESI-	15.65	314.02	FC(F)(F)C1(OC(=O)NC2=C1C=C(Cl)C=C2)C#CC1CC1	Pharmaceutical	1.40845	NA	NA			2
Enoxolone	ESI-	16.66	469.332	CC1(C)[C@@H](O)CC[C@@]2(C)[C@H]1CC[C@]1(C)[C@@H]2C(=O)C=C2[C@@H]3C[C@](C)(CC[C@]3(C)CC[C@@]12C)C(O)=O	Pharmaceutical	100	31.6821	28.5745			2
Montelukast	ESI-	16.9	584.203	CC(C)(O)C1=CC=CC=C1CCC(SCC1(CC(O)=O)CC1)C1=CC=CC(C=CC2=NC3=C(C=CC(Cl)=C3)C=C2)=C1	Pharmaceutical	1.40845	NA	NA			2
Perfluorobutanoic acid	ESI-	6.4	212.979	OC(=O)C(F)(F)C(F)(F)C(F)(F)F	Pesticide	1.40845	NA	NA			2
DNOC	ESI-	8.12	197.02	CC1=CC(=CC(=C1O)[N+]([O-])=O)[N+]([O-])=O	Pesticide	7.04225	19.2682	NA			2
MCPA	ESI-	10.63	199.017	CC1=CC(Cl)=CC=C1OCC(O)=O	Pesticide	2.8169	8.79688	NA			2
Bromacil	ESI-	11.73	259.009	CCC(C)N1C(=O)NC(C)=C(Br)C1=O	Pesticide	1.40845	NA	NA			2
Tritosulfuron	ESI-	11.92	444.021	COC1=NC(=NC(NC(=O)NS(=O)(=O)C2=CC=CC=C2C(F)(F)F)=N1)C(F)(F)F	Pesticide	1.40845	NA	NA			2
Chlorothalonil-4-hydroxy	ESI-	11.97	244.908	OC1=C(Cl)C(Cl)=C(C#N)C(Cl)=C1C#N	Pesticide	39.4366	49.8775	23.6351			2
Prosulfuron	ESI-	12.09	418.08	COC1=NC(C)=NC(NC(=O)NS(=O)(=O)C2=CC=CC=C2CCC(F)(F)F)=N1	Pesticide	1.40845	NA	NA			2
Dimethachlor	ESI-	14.02	254.095	COCCN(C(=O)CCl)C1=C(C)C=CC=C1C	Pesticide	39.4366	29.7079	18.2115			2
Fenoxaprop-P	ESI-	14.05	332.033	CC(OC1=CC=C(OC2=NC3=CC=C(Cl)C=C3O2)C=C1)C(O)=O	Pesticide	46.4789	80.2414	50.1501			2
Perfluoroheptanesulfonic acid	ESI-	14.81	448.933	OS(=O)(=O)C(F)(F)C(F)(F)C(F)(F)C(F)(F)C(F)(F)C(F)(F)C(F)(F)F	Pesticide	7.04225	174.915	114.798			2
Diflubenzuron	ESI-	15.84	309.025	FC1=CC=CC(F)=C1C(=O)NC(=O)NC1=CC=C(Cl)C=C1	Pesticide	1.40845	NA	NA			2
Flubendiamide	ESI-	16.12	681.016	CC1=CC(=CC=C1NC(=O)C1=CC=CC(I)=C1C(=O)NC(C)(C)CS(C)(=O)=O)C(F)(C(F)(F)F)C(F)(F)F	Pesticide	1.40845	NA	NA			2
Dinotefuran	ESI-	6.27	201.099	C\N=C(\NCC1CCOC1)N[N+]([O-])=O	Pesticide	2.8169	2.06811	NA			2
5-Methyl-1H-benzotriazole	ESI-	9.5	132.057	CC1=CC=C2NN=NC2=C1	Pesticide	95.7746	30.6935	25.8221			2
Perfluoropentanesulfonic acid	ESI-	12.91	348.94	OS(=O)(=O)C(F)(F)C(F)(F)C(F)(F)C(F)(F)C(F)(F)F	Pesticide	5.6338	142.628	NA			2
Pentachlorophenol	ESI-	13.97	262.84	OC1=C(Cl)C(Cl)=C(Cl)C(Cl)=C1Cl	Pesticide	11.2676	94.9217	NA			2
Fipronil	ESI-	15.95	434.931	NC1=C(C(=NN1C1=C(Cl)C=C(C=C1Cl)C(F)(F)F)C#N)S(=O)C(F)(F)F	Pesticide	12.6761	23.61	21.7057			2
Fipronil sulfide	ESI-	16.12	418.936	NC1=C(SC(F)(F)F)C(=NN1C1=C(Cl)C=C(C=C1Cl)C(F)(F)F)C#N	Pesticide	2.8169	15.8282	NA			2
Triclocarban	ESI-	17.01	312.97	ClC1=CC=C(NC(=O)NC2=CC(Cl)=C(Cl)C=C2)C=C1	Pesticide	1.40845	NA	NA			2
N-Ethyl-o-toluenesulfonamide	ESI-	11.94	198.059	CCNS(=O)(=O)C1=CC=CC=C1C	Additive	1.40845	21.9533	NA			2
Fenuron	ESI-	9.19	163.088	CN(C)C(=O)NC1=CC=CC=C1	Additive	77.4648	20.8467	16.15			2
Monobenzyl phthalate	ESI-	10.88	255.066	OC(=O)C1=C(C=CC=C1)C(=O)OCC1=CC=CC=C1	Additive	46.4789	15.92	12.174			2
Dicyclohexylurea	ESI-	14.63	223.182	O=C(NC1CCCCC1)NC1CCCCC1	Additive	4.22535	24.2451	NA			2
22-Methylenebis(6-tert-butyl-p-cresol)	ESI-	19.11	339.233	CC1=CC(CC2=CC(C)=CC(=C2O)C(C)(C)C)=C(O)C(=C1)C(C)(C)C	Additive	4.22535	12.435	NA			2
2244-Tetrahydroxybenzophenone	ESI-	7.39	245.046	OC1=CC(O)=C(C=C1)C(=O)C1=CC=C(O)C=C1O	Personal Care and Household (PCP)	4.22535	63.4881	NA			2
4-(4-Hydroxyphenyl)butan-2-one	ESI-	9.3	163.077	CC(=O)CCC1=CC=C(O)C=C1	Personal Care and Household (PCP)	100	27.2839	25.2592			2
Benzophenone-4	ESI-	9.65	307.028	COC1=CC(O)=C(C=C1S(O)(=O)=O)C(=O)C1=CC=CC=C1	Personal Care and Household (PCP)	100	34.9069	29.9241			2
24-Dihydroxybenzophenone	ESI-	11.2	213.056	OC1=CC(O)=C(C=C1)C(=O)C1=CC=CC=C1	Personal Care and Household (PCP)	95.7746	41.6914	44.9467			2
Ethylparaben	ESI-	11.24	165.056	CCOC(=O)C1=CC=C(O)C=C1	Personal Care and Household (PCP)	98.5915	43.5318	35.7298			2
Propylparaben	ESI-	12.92	179.071	CCCOC(=O)C1=CC=C(O)C=C1	Personal Care and Household (PCP)	100	55.0515	46.4368			2
Butylparaben	ESI-	14.28	193.087	CCCCOC(=O)C1=CC=C(O)C=C1	Personal Care and Household (PCP)	60.5634	31.4929	27.1317			2
Dicyclohexyl sulfosuccinate	ESI-	14.3	361.133	OS(=O)(=O)C(CC(=O)OC1CCCCC1)C(=O)OC1CCCCC1	Personal Care and Household (PCP)	73.2394	259.671	40.5025			2
1-Decanesulfonic acid	ESI-	14.72	221.122	CCCCCCCCCCS(O)(=O)=O	Personal Care and Household (PCP)	77.4648	74.691	43.8339			2
Decylsulfate	ESI-	15.05	237.117	CCCCCCCCCCOS(O)(=O)=O	Personal Care and Household (PCP)	69.0141	279.426	92.5719			2
Lauryl diethanolamide	ESI-	17.14	286.239	CCCCCCCCCCCC(=O)N(CCO)CCO	Personal Care and Household (PCP)	100	39.989	30.1406			2
N-Lauroylethanolamine	ESI-	17.24	242.213	CCCCCCCCCCCC(=O)NCCO	Personal Care and Household (PCP)	73.2394	85.9359	63.4855			2
Lauric isopropanolamide	ESI-	17.45	256.228	CCCCCCCCCCCC(=O)NCC(C)O	Personal Care and Household (PCP)	71.831	43.5315	36.8239			2
Saccharin	ESI-	2.53	181.992	O=C1NS(=O)(=O)C2=CC=CC=C12	Other	100	34.1515	27.7506			2
Sucralose	ESI-	8.49	395.007	OCC1OC(OC2(CCl)OC(CCl)C(O)C2O)C(O)C(O)C1Cl	Other	80.2817	65.6203	35.3906			2
Genistein	ESI-	9.9	269.046	OC1=CC=C(C=C1)C1=COC2=CC(O)=CC(O)=C2C1=O	Other	100	35.5878	32.7417			2
Daidzein 7-glucuronide	ESI-	7.18	429.082	OC1C(O)C(OC2=CC3=C(C=C2)C(=O)C(=CO3)C2=CC=C(O)C=C2)OC(C1O)C(O)=O	Other	16.9014	24.4462	NA			2
N-Acetyl-S-4-hydroxynonenal-cysteine	ESI-	10.4	318.137	CCCCCC1OC(O)CC1SCC(NC(C)=O)C(O)=O	Other	100	31.445	21.412			2
Estrone 3-sulfate (free acid)	ESI-	12.22	349.111	C[C@]12CC[C@H]3[C@@H](CCC4=CC(OS(O)(=O)=O)=CC=C34)[C@@H]1CCC2=O	Other	1.40845	NA	NA			2
24-Dinitrophenol	ESI-	5.5	183.005	OC1=C(C=C(C=C1)[N+]([O-])=O)[N+]([O-])=O	Other	8.4507	29.4142	NA			2
4-Hydroxybenzophenone	ESI-	11.73	197.061	OC1=CC=C(C=C1)C(=O)C1=CC=CC=C1	Other	22.5352	95.2264	71.6202			2
Bisphenol E	ESI-	13.17	213.092	CC(C1=CC=C(O)C=C1)C1=CC=C(O)C=C1	Other	45.0704	26.2452	13.7055			2
Bisphenol A	ESI-	13.84	227.108	CC(C)(C1=CC=C(O)C=C1)C1=CC=C(O)C=C1	Other	15.493	34.9444	39.1585			2
Bisphenol AF	ESI-	14.56	335.051	OC1=CC=C(C=C1)C(C1=CC=C(O)C=C1)(C(F)(F)F)C(F)(F)F	Other	16.9014	50.5616	29.7291			2
4-Cumylphenol	ESI-	16.03	211.113	CC(C)(C1=CC=CC=C1)C1=CC=C(O)C=C1	Other	38.0282	17.447	15.5373			2
Bisphenol G	ESI-	17.1	311.202	CC(C)C1=C(O)C=CC(=C1)C(C)(C)C1=CC(C(C)C)=C(O)C=C1	Other	1.40845	NA	NA			2
3-Hydroxy-44-dichlorobiphenyl	ESI-	16.3	236.988	OC1=CC(=CC=C1Cl)C1=CC=C(Cl)C=C1	Other	2.8169	34.9602	NA			2
Perfluorohexylphosphonic acid	ESI-	10.1	398.946	OP(O)(=O)C(F)(F)C(F)(F)C(F)(F)C(F)(F)C(F)(F)C(F)(F)F	Other	1.40845	NA	NA			2
Perfluoropentanoic acid	ESI-	10.61	262.976	OC(=O)C(F)(F)C(F)(F)C(F)(F)C(F)(F)F	Other	1.40845	NA	NA			2
Perfluoro-4-methoxybutanoic acid	ESI-	11.37	278.971	OC(=O)C(F)(F)C(F)(F)C(F)(F)OC(F)(F)F	Other	1.40845	NA	NA			2
Perfluorohexanoic acid	ESI-	12.62	312.973	OC(=O)C(F)(F)C(F)(F)C(F)(F)C(F)(F)C(F)(F)F	Other	56.338	47.7297	29.0803			2
Perfluorohexanesulfonic acid	ESI-	13.98	398.937	OS(=O)(=O)C(F)(F)C(F)(F)C(F)(F)C(F)(F)C(F)(F)C(F)(F)F	Other	39.4366	191.626	41.3128			2
Fludioxonil	ESI-	14.81	247.032	FC1(F)OC2=C(O1)C(=CC=C2)C1=CNC=C1C#N	Other	1.40845	NA	NA			2
Perfluorotetradecanoic acid	ESI-	17.73	712.947	OC(=O)C(F)(F)C(F)(F)C(F)(F)C(F)(F)C(F)(F)C(F)(F)C(F)(F)C(F)(F)C(F)(F)C(F)(F)C(F)(F)C(F)(F)C(F)(F)F	Other	7.04225	51.0358	NA			2
Dehydroabietic acid	ESI-	16.3	299.202	[H][C@@]12CCC3=C(C=CC(=C3)C(C)C)[C@@]1(C)CCC[C@@]2(C)C(O)=O	Other	100	24.7858	21.7014			2
Monensin	ESI-	17.66	669.422	CCC1(CCC(O1)C1(C)CCC2(CC(O)C(C)C(O2)C(C)C(OC)C(C)C(O)=O)O1)C1OC(CC1C)C1OC(O)(CO)C(C)CC1C	Other	1.40845	NA	NA			2
Salinomycin	ESI-	18.76	749.485	CC[C@H]([C@H]1CC[C@H](C)[C@@H](O1)[C@@H](C)[C@H](O)[C@H](C)C(=O)[C@H](CC)[C@H]1O[C@@]2(O[C@@]3(CC[C@](C)(O3)[C@H]3CC[C@](O)(CC)[C@H](C)O3)[C@H](O)C=C2)[C@H](C)C[C@@H]1C)C(O)=O	Other	1.40845	NA	NA			2
Acetyl-sulfamethoxazole	ESI-	6.96	294.055	CC(=O)NC1=CC=C(C=C1)S(=O)(=O)NC1=NOC(C)=C1	Pharmaceutical						3
Fluconazole	ESI-	9.91	305.097	OC(CN1C=NC=N1)(CN1C=NC=N1)C1=C(F)C=C(F)C=C1	Pharmaceutical						3
Eprosartan	ESI-	10.17	423.138	CCCCC1=NC=C(\C=C(/CC2=CC=CS2)C(O)=O)N1CC1=CC=C(C=C1)C(O)=O	Pharmaceutical						3
Sitagliptin	ESI-	12.57	406.111	NC(CC(=O)N1CCN2C(C1)=NN=C2C(F)(F)F)CC1=CC(F)=C(F)C=C1F	Pharmaceutical						3
Venlafaxine-O-desmethyl	ESI-	12.74	262.181	CN(C)CC(C1=CC=C(O)C=C1)C1(O)CCCCC1	Pharmaceutical						3
(SS)-Hydroxybupropion	ESI-	14.02	254.095	C[C@@H]1NC(C)(C)CO[C@@]1(O)C1=CC(Cl)=CC=C1	Pharmaceutical						3
Clozapine	ESI-	16.06	325.123	CN1CCN(CC1)C1=NC2=C(NC3=CC=CC=C13)C=CC(Cl)=C2	Pharmaceutical						3
Sulfapyridine	ESI-	6.5	248.05	NC1=CC=C(C=C1)S(=O)(=O)NC1=NC=CC=C1	Pharmaceutical						3
Mycophenolic acid	ESI-	11.22	319.119	COC1=C(C)C2=C(C(=O)OC2)C(O)=C1C\C=C(/C)CCC(O)=O	Pharmaceutical						3
Enalapril	ESI-	12.28	375.192	CCOC(=O)[C@H](CCC1=CC=CC=C1)N[C@@H](C)C(=O)N1CCC[C@H]1C(O)=O	Pharmaceutical						3
Bezafibrate	ESI-	12.47	360.101	CC(C)(OC1=CC=C(CCNC(=O)C2=CC=C(Cl)C=C2)C=C1)C(O)=O	Pharmaceutical						3
Diclofenac	ESI-	13.48	294.009	OC(=O)CC1=C(NC2=C(Cl)C=CC=C2Cl)C=CC=C1	Pharmaceutical						3
Atorvastatin	ESI-	14.68	557.246	CC(C)C1=C(C(=O)NC2=CC=CC=C2)C(=C(N1CCC(O)CC(O)CC(O)=O)C1=CC=C(F)C=C1)C1=CC=CC=C1	Pharmaceutical						3
Telmisartan	ESI-	14.76	513.23	CCCC1=NC2=C(C)C=C(C=C2N1CC1=CC=C(C=C1)C1=CC=CC=C1C(O)=O)C1=NC2=CC=CC=C2N1C	Pharmaceutical						3
Fexofenadine	ESI-	14.93	500.281	CC(C)(C(O)=O)C1=CC=C(C=C1)C(O)CCCN1CCC(CC1)C(O)(C1=CC=CC=C1)C1=CC=CC=C1	Pharmaceutical						3
Lidocaine	ESI-	15.17	233.166	CCN(CC)CC(=O)NC1=C(C)C=CC=C1C	Pharmaceutical						3
Oxcarbazepine	ESI-	11.94	251.083	NC(=O)N1C2=CC=CC=C2C(=O)CC2=C1C=CC=C2	Pharmaceutical						3
Iomeprol	ESI-	4.7	775.847	CN(C(=O)CO)C1=C(I)C(C(=O)NCC(O)CO)=C(I)C(C(=O)NCC(O)CO)=C1I	Pharmaceutical						3
6-Propyl-2-thiouracil	ESI-	6.45	169.044	CCCC1=CC(=O)NC(=S)N1	Pharmaceutical						3
Methotrexate	ESI-	6.55	453.164	CN(CC1=NC2=C(N=C1)N=C(N)N=C2N)C1=CC=C(C=C1)C(=O)N[C@@H](CCC(O)=O)C(O)=O	Pharmaceutical						3
Eprosartan acid	ESI-	7.32	301.119	CCCCC1=NC=C(N1CC1=CC=C(C=C1)C(O)=O)C(O)=O	Pharmaceutical						3
4-Fluorobenzoylpropionic acid	ESI-	7.45	195.046	OC(=O)CCC(=O)C1=CC=C(F)C=C1	Pharmaceutical						3
Chloramphenicol	ESI-	10.15	321.005	OCC(NC(=O)C(Cl)Cl)C(O)C1=CC=C(C=C1)[N+]([O-])=O	Pharmaceutical						3
Etoposide	ESI-	11.68	587.177	COC1=CC(=CC(OC)=C1O)C1C2C(COC2=O)C(OC2OC3COC(C)OC3C(O)C2O)C2=CC3=C(OCO3)C=C12	Pharmaceutical						3
2-Amino-9H-pyrido[23-b]indole (AalphaC)	ESI-	12	182.072	NC1=NC2=C(C=C1)C1=CC=CC=C1N2	Pharmaceutical						3
Losartan	ESI-	12.85	421.155	CCCCC1=NC(Cl)=C(CO)N1CC1=CC=C(C=C1)C1=CC=CC=C1C1=NNN=N1	Pharmaceutical						3
L-Thyroxine	ESI-	12.9	775.679	N[C@@H](CC1=CC(I)=C(OC2=CC(I)=C(O)C(I)=C2)C(I)=C1)C(O)=O	Pharmaceutical						3
Mebendazole	ESI-	12.9	294.088	COC(=O)NC1=NC2=C(N1)C=C(C=C2)C(=O)C1=CC=CC=C1	Pharmaceutical						3
Pioglitazone	ESI-	13.15	355.112	CCC1=CN=C(CCOC2=CC=C(CC3SC(=O)NC3=O)C=C2)C=C1	Pharmaceutical						3
335-Triiodo-L-thyronine	ESI-	13.54	649.783	NC(CC1=CC(I)=C(OC2=CC(I)=C(O)C=C2)C(I)=C1)C(O)=O	Pharmaceutical						3
Indometacin	ESI-	13.6	356.07	COC1=CC2=C(C=C1)N(C(=O)C1=CC=C(Cl)C=C1)C(C)=C2CC(O)=O	Pharmaceutical						3
Lincomycin	ESI-	13.64	405.207	CCC[C@@H]1C[C@H](N(C)C1)C(=O)N[C@H]([C@@H](C)O)[C@H]1O[C@H](SC)[C@H](O)[C@@H](O)[C@H]1O	Pharmaceutical						3
Mefenamic acid	ESI-	13.75	240.103	CC1=C(C)C(NC2=CC=CC=C2C(O)=O)=CC=C1	Pharmaceutical						3
Lorazepam	ESI-	13.88	319.005	OC1N=C(C2=CC=CC=C2Cl)C2=C(NC1=O)C=CC(Cl)=C2	Pharmaceutical						3
Ametryn	ESI-	14.1	226.113	CCNC1=NC(SC)=NC(NC(C)C)=N1	Pharmaceutical						3
Glibenclamide	ESI-	14.11	492.137	COC1=C(C=C(Cl)C=C1)C(=O)NCCC1=CC=C(C=C1)S(=O)(=O)NC(=O)NC1CCCCC1	Pharmaceutical						3
Omeprazole sulfide	ESI-	14.33	328.113	COC1=CC2=C(C=C1)N=C(N2)SCC1=NC=C(C)C(OC)=C1C	Pharmaceutical						3
Tolfenamic acid	ESI-	14.36	260.048	CC1=C(Cl)C=CC=C1NC1=CC=CC=C1C(O)=O	Pharmaceutical						3
Vardenafil	ESI-	14.7	487.213	CCCC1=NC(C)=C2N1NC(=NC2=O)C1=C(OCC)C=CC(=C1)S(=O)(=O)N1CCN(CC)CC1	Pharmaceutical						3
Cetirizine	ESI-	14.9	387.148	OC(=O)COCCN1CCN(CC1)C(C1=CC=CC=C1)C1=CC=C(Cl)C=C1	Pharmaceutical						3
Nitrendipin	ESI-	15.17	359.125	CCOC(=O)C1=C(C)NC(C)=C(C1C1=CC=CC(=C1)[N+]([O-])=O)C(=O)OC	Pharmaceutical						3
Finasteride	ESI-	15.35	371.27	CC(C)(C)NC(=O)[C@H]1CC[C@H]2[C@@H]3CC[C@H]4NC(=O)C=C[C@]4(C)[C@H]3CC[C@]12C	Pharmaceutical						3
Butorphanol	ESI-	15.9	326.213	OC1=CC2=C(CC3N(CC4CCC4)CCC22CCCCC32O)C=C1	Pharmaceutical						3
Sorafenib	ESI-	16.6	463.079	CNC(=O)C1=CC(OC2=CC=C(NC(=O)NC3=CC=C(Cl)C(=C3)C(F)(F)F)C=C2)=CC=N1	Pharmaceutical						3
Oxazepam	ESI-	13.87	285.044	OC1N=C(C2=CC=CC=C2)C2=C(NC1=O)C=CC(Cl)=C2	Pharmaceutical						3
N-Ethyl-3-methylbenzamide	ESI-	11.21	162.092	CCNC(=O)C1=CC(C)=CC=C1	Pesticide						3
Terbuthylazine-2-hydroxy	ESI-	12.8	210.136	CCNC1=NC(=O)N=C(NC(C)(C)C)N1	Pesticide						3
Isoproturon	ESI-	13.64	205.135	CC(C)C1=CC=C(NC(=O)N(C)C)C=C1	Pesticide						3
2-Isopropyl-6-methyl-pyrimidin-4-ol	ESI-	8.05	151.087	CC(C)C1=NC(C)=CC(=O)N1	Pesticide						3
Warfarin	ESI-	10.22	307.097	CC(=O)CC(C1=CC=CC=C1)C1=C(O)C2=CC=CC=C2OC1=O	Pesticide						3
Diuron	ESI-	13.67	231.009	CN(C)C(=O)NC1=CC=C(Cl)C(Cl)=C1	Pesticide						3
Terbutryn	ESI-	15.66	240.128	CCNC1=NC(NC(C)(C)C)=NC(SC)=N1	Pesticide						3
Fipronil desulfinyl	ESI-	15.74	386.964	NC1=C(C(=NN1C1=C(Cl)C=C(C=C1Cl)C(F)(F)F)C#N)C(F)(F)F	Pesticide						3
Irgarol	ESI-	15.79	252.128	CSC1=NC(NC2CC2)=NC(NC(C)(C)C)=N1	Pesticide						3
Bromochlorophen	ESI-	16.2	422.819	OC1=C(Br)C=C(Cl)C=C1CC1=CC(Cl)=CC(Br)=C1O	Pesticide						3
Diclosan	ESI-	16.41	252.982	OC1=C(OC2=CC=C(Cl)C=C2)C=CC(Cl)=C1	Pesticide						3
Triclosan	ESI-	16.96	286.943	OC1=CC(Cl)=CC=C1OC1=CC=C(Cl)C=C1Cl	Pesticide						3
Flufenoxuron	ESI-	17.6	487.029	FC1=CC(OC2=CC=C(C=C2Cl)C(F)(F)F)=CC=C1NC(=O)NC(=O)C1=C(F)C=CC=C1F	Pesticide						3
Acephate	ESI-	2.65	182.005	COP(=O)(NC(C)=O)SC	Pesticide						3
6-Hydroxybentazone	ESI-	4.3	255.044	CC(C)N1C(=O)C2=C(NS1(=O)=O)C=CC(O)=C2	Pesticide						3
Metamitron-desamino	ESI-	6.19	186.067	CC1=NC(=O)C(=NN1)C1=CC=CC=C1	Pesticide						3
2-Amido-356-trichloro-4-cyanobenzenesulfonic acid	ESI-	6.7	326.881	NC(=O)C1=C(C(Cl)=C(Cl)C(C#N)=C1Cl)S(O)(=O)=O	Pesticide						3
Sulcotrione	ESI-	6.85	327.01	CS(=O)(=O)C1=CC(Cl)=C(C=C1)C(=O)C1C(=O)CCCC1=O	Pesticide						3
Flonicamid	ESI-	7.41	228.039	FC(F)(F)C1=CC=NC=C1C(=O)NCC#N	Pesticide						3
Bromoxynil	ESI-	7.7	273.851	OC1=C(Br)C=C(C=C1Br)C#N	Pesticide						3
Methiocarb-sulfoxide phenol	ESI-	7.95	183.048	CC1=CC(O)=CC(C)=C1S(C)=O	Pesticide						3
Amidosulfuron	ESI-	8.2	368.034	COC1=CC(OC)=NC(NC(=O)NS(=O)(=O)N(C)S(C)(=O)=O)=N1	Pesticide						3
Metazachlor	ESI-	8.63	276.091	CC1=CC=CC(C)=C1N(CN1C=CC=N1)C(=O)CCl	Pesticide						3
2-Hydroxydesethylterbuthylazine	ESI-	8.77	182.105	CC(C)(C)NC1=NC(N)=NC(O)=N1	Pesticide						3
Simazine 2-Hydroxy	ESI-	8.77	182.105	CCNC1=NC(NCC)=NC(O)=N1	Pesticide						3
Foramsulfuron	ESI-	9.07	451.104	COC1=CC(OC)=NC(NC(=O)NS(=O)(=O)C2=C(NC=O)C=CC=C2C(=O)N(C)C)=N1	Pesticide						3
Metamitron	ESI-	9.29	201.078	CC1=NN=C(C(=O)N1N)C1=CC=CC=C1	Pesticide						3
Tepraloxydim	ESI-	9.3	340.132	[H]\C(Cl)=C(\[H])CON=C(CC)C1=C(O)CC(CC1=O)C1CCOCC1	Pesticide						3
Chlorosulfuron	ESI-	9.34	356.023	COC1=NC(C)=NC(NC(=O)NS(=O)(=O)C2=CC=CC=C2Cl)=N1	Pesticide						3
Iprodione	ESI-	9.36	328.026	CC(C)NC(=O)N1CC(=O)N(C1=O)C1=CC(Cl)=CC(Cl)=C1	Pesticide						3
Mesosulfuron-methyl	ESI-	9.51	502.071	COC(=O)C1=CC=C(CNS(C)(=O)=O)C=C1S(=O)(=O)NC(=O)NC1=NC(OC)=CC(OC)=N1	Pesticide						3
Chloridazon	ESI-	9.65	220.028	NC1=C(Cl)C(=O)N(N=C1)C1=CC=CC=C1	Pesticide						3
Acetamiprid	ESI-	9.77	221.06	CN(CC1=CC=C(Cl)N=C1)C(C)=NC#N	Pesticide						3
Propoxycarbazone	ESI-	9.8	397.082	CCCOC1=NN(C(=O)NS(=O)(=O)C2=CC=CC=C2C(=O)OC)C(=O)N1C	Pesticide						3
Flupyradifurone	ESI-	9.85	287.04	FC(F)CN(CC1=CN=C(Cl)C=C1)C1=CC(=O)OC1	Pesticide						3
Thiacloprid	ESI-	10.45	251.016	ClC1=CC=C(CN2CCS\C2=N\C#N)C=N1	Pesticide						3
24-Dichlorophenoxyacetic acid	ESI-	10.59	218.962	OC(=O)COC1=C(Cl)C=C(Cl)C=C1	Pesticide						3
Dicamba	ESI-	10.59	218.962	COC1=C(C(O)=O)C(Cl)=CC=C1Cl	Pesticide						3
2-Hydroxyatrazine	ESI-	11.05	196.12	CCNC1=NC(O)=NC(NC(C)C)=N1	Pesticide						3
Thiabendazole	ESI-	11.17	200.028	N1C2=CC=CC=C2N=C1C1=CSC=N1	Pesticide						3
Penoxsulam	ESI-	11.46	482.056	COC1=CN=C(OC)N2N=C(NS(=O)(=O)C3=C(C=CC=C3OCC(F)F)C(F)(F)F)N=C12	Pesticide						3
Azoxystrobin acid	ESI-	11.73	388.094	CO\C=C(\C(O)=O)c1ccccc1Oc1cc(Oc2ccccc2C#N)ncn1	Pesticide						3
Metribuzin	ESI-	11.96	213.082	CSC1=NN=C(C(=O)N1N)C(C)(C)C	Pesticide						3
Metobromuron	ESI-	12.72	256.993	CON(C)C(=O)NC1=CC=C(Br)C=C1	Pesticide						3
Bifenox free acid	ESI-	12.9	325.963	OC(=O)C1=C(C=CC(OC2=C(Cl)C=C(Cl)C=C2)=C1)[N+]([O-])=O	Pesticide						3
Chlorotoluron	ESI-	13.15	211.064	CN(C)C(=O)NC1=CC(Cl)=C(C)C=C1	Pesticide						3
Aminobifenox acid	ESI-	13.37	295.989	NC1=CC=C(OC2=CC=C(Cl)C=C2Cl)C=C1C(O)=O	Pesticide						3
Lenacil	ESI-	13.49	233.13	O=C1NC2=C(CCC2)C(=O)N1C1CCCCC1	Pesticide						3
Quizalofop	ESI-	13.64	343.049	CC(OC1=CC=C(OC2=NC3=CC=C(Cl)C=C3N=C2)C=C1)C(O)=O	Pesticide						3
Oxyfluorfen	ESI-	14.09	360.026	CCOC1=CC(OC2=CC=C(C=C2Cl)C(F)(F)F)=CC=C1[N+]([O-])=O	Pesticide						3
Haloxyfop-P	ESI-	14.09	360.026	CC(OC1=CC=C(OC2=NC=C(C=C2Cl)C(F)(F)F)C=C1)C(O)=O	Pesticide						3
Chlorantraniliprole	ESI-	14.16	479.964	CNC(=O)C1=C(NC(=O)C2=CC(Br)=NN2C2=C(Cl)C=CC=N2)C(C)=CC(Cl)=C1	Pesticide						3
Fenhexamid	ESI-	14.28	300.056	CC1(CCCCC1)C(=O)NC1=CC=C(O)C(Cl)=C1Cl	Pesticide						3
Fenpropimorph acid	ESI-	14.36	332.223	CC(CN1CC(C)OC(C)C1)CC1=CC=C(C=C1)C(C)(C)C(O)=O	Pesticide						3
Imazapyr	ESI-	14.43	260.104	CC(C)C1(C)N=C(NC1=O)C1=NC=CC=C1C(O)=O	Pesticide						3
Linuron	ESI-	14.45	247.005	CON(C)C(=O)NC1=CC=C(Cl)C(Cl)=C1	Pesticide						3
Propanil	ESI-	14.48	215.999	CCC(=O)NC1=CC(Cl)=C(Cl)C=C1	Pesticide						3
Fluopicolide	ESI-	14.56	380.958	FC(F)(F)C1=CC(Cl)=C(CNC(=O)C2=C(Cl)C=CC=C2Cl)N=C1	Pesticide						3
Flurtamone	ESI-	14.59	332.09	CNC1=C(C(=O)C(O1)C1=CC=CC=C1)C1=CC=CC(=C1)C(F)(F)F	Pesticide						3
Terbuthylazine	ESI-	14.77	228.102	CCNC1=NC(Cl)=NC(NC(C)(C)C)=N1	Pesticide						3
Fenamidone	ESI-	14.79	310.102	CSC1=N[C@](C)(C(=O)N1NC1=CC=CC=C1)C1=CC=CC=C1	Pesticide						3
Boscalid	ESI-	14.87	341.025	ClC1=CC=C(C=C1)C1=CC=CC=C1NC(=O)C1=CC=CN=C1Cl	Pesticide						3
Propyzamide	ESI-	14.96	254.014	CC(C)(NC(=O)C1=CC(Cl)=CC(Cl)=C1)C#C	Pesticide						3
Mandipropamid	ESI-	14.96	410.116	COC1=C(OCC#C)C=CC(CCNC(=O)C(OCC#C)C2=CC=C(Cl)C=C2)=C1	Pesticide						3
Chlorpropham	ESI-	15.01	212.048	CC(C)OC(=O)NC1=CC(Cl)=CC=C1	Pesticide						3
Isoxaben	ESI-	15.01	331.166	CCC(C)(CC)C1=NOC(NC(=O)C2=C(OC)C=CC=C2OC)=C1	Pesticide						3
Fluxapyroxad	ESI-	15.09	380.083	CN1C=C(C(=O)NC2=CC=CC=C2C2=CC(F)=C(F)C(F)=C2)C(=N1)C(F)F	Pesticide						3
Chloroxuron	ESI-	15.36	289.075	CN(C)C(=O)NC1=CC=C(OC2=CC=C(Cl)C=C2)C=C1	Pesticide						3
Dimoxystrobin	ESI-	15.6	325.156	CNC(=O)C(=N\OC)\C1=CC=CC=C1COC1=CC(C)=CC=C1C	Pesticide						3
Pyrazophos	ESI-	16.61	372.079	CCOC(=O)C1=CN2N=C(OP(=S)(OCC)OCC)C=C2N=C1C	Pesticide						3
Pencycuron	ESI-	16.82	327.127	ClC1=CC=C(CN(C2CCCC2)C(=O)NC2=CC=CC=C2)C=C1	Pesticide						3
Isopyrazam	ESI-	16.96	358.174	CC(C)C1C2CCC1C1=C2C=CC=C1NC(=O)C1=CN(C)N=C1C(F)F	Pesticide						3
Atrazine	ESI-	13.44	214.087	CCNC1=NC(NC(C)C)=NC(Cl)=N1	Pesticide						3
Diflufenican	ESI-	17.03	393.067	FC1=CC=C(NC(=O)C2=CC=CN=C2OC2=CC=CC(=C2)C(F)(F)F)C(F)=C1	Pesticide						3
Picolinafen	ESI-	17.56	375.076	FC1=CC=C(NC(=O)C2=NC(OC3=CC=CC(=C3)C(F)(F)F)=CC=C2)C=C1	Pesticide						3
2-(Diethylamino)-6-methylpyrimidin-4-one	ESI-	10.32	180.114	CCN(CC)C1=NC(=O)C=C(C)N1	Pesticide						3
Oleic acid amide	ESI-	19.53	280.265	CCCCCCCC\C=C/CCCCCCCC(N)=O	Pesticide						3
4-Tert-Octylphenol	ESI-	17.6	205.16	CC(C)(C)CC(C)(C)C1=CC=C(O)C=C1	Additive						3
Dimethyl terephthalate	ESI-	6.3	193.051	COC(=O)C1=CC=C(C=C1)C(=O)OC	Additive						3
3456-Dibenzo-12-oxaphosphane-2-oxide	ESI-	8.82	215.027	O=P1OC2=CC=CC=C2C2=CC=CC=C12	Additive						3
Chlorendic acid	ESI-	10.1	384.817	OC(=O)C1C(C(O)=O)C2(Cl)C(Cl)=C(Cl)C1(Cl)C2(Cl)Cl	Additive						3
NN`-Diphenylthiourea	ESI-	11.9	227.065	S=C(NC1=CC=CC=C1)NC1=CC=CC=C1	Additive						3
Torasemide	ESI-	12.53	347.118	CC(C)NC(=O)NS(=O)(=O)C1=CN=CC=C1NC1=CC=CC(C)=C1	Additive						3
111-Tris(4-hydroxyphenyl)ethane	ESI-	12.89	305.118	CC(C1=CC=C(O)C=C1)(C1=CC=C(O)C=C1)C1=CC=C(O)C=C1	Additive						3
N-Butylbenzenesulfonamide	ESI-	13.18	212.075	CCCCNS(=O)(=O)C1=CC=CC=C1	Additive						3
Azobenzene	ESI-	13.9	181.077	C1=CC=C(C=C1)\N=N\C1=CC=CC=C1	Additive						3
Dodecane-12-lactam	ESI-	14.64	196.171	O=C1CCCCCCCCCCCN1	Additive						3
Irganox 1098	ESI-	18.56	635.479	CC(C)(C)C1=CC(CCC(=O)NCCCCCCNC(=O)CCC2=CC(=C(O)C(=C2)C(C)(C)C)C(C)(C)C)=CC(=C1O)C(C)(C)C	Additive						3
Dodemorph	ESI-	19.53	280.265	CC1CN(CC(C)O1)C1CCCCCCCCCCC1	Additive						3
22-Methylenebis(ethyl-6-tert-butylphenol)	ESI-	19.65	367.264	CCC1=CC(CC2=C(O)C(=CC(CC)=C2)C(C)(C)C)=C(O)C(=C1)C(C)(C)C	Additive						3
Phenylbenzimidazole sulfonic acid	ESI-	8.38	273.034	OS(=O)(=O)C1=CC=C2NC(=NC2=C1)C1=CC=CC=C1	Personal Care and Household (PCP)						3
Chlorophene	ESI-	9.5	217.042	OC1=CC=C(Cl)C=C1CC1=CC=CC=C1	Personal Care and Household (PCP)						3
Climbazole	ESI-	15.49	291.091	CC(C)(C)C(=O)C(OC1=CC=C(Cl)C=C1)N1C=CN=C1	Personal Care and Household (PCP)						3
4-Hydroxybenzotriazole	ESI-	1.75	134.036	OC1=C2N=NNC2=CC=C1	Personal Care and Household (PCP)						3
4-Nitroguaiacol	ESI-	4.45	168.03	COC1=CC(=CC=C1O)[N+]([O-])=O	Personal Care and Household (PCP)						3
5-Chlorobenzotriazole	ESI-	9.1	152.002	ClC1=CC2=NNN=C2C=C1	Personal Care and Household (PCP)						3
Tetradecylsulfate	ESI-	17.33	293.179	CCCCCCCCCCCCCCOS(O)(=O)=O	Personal Care and Household (PCP)						3
Dodecylbenzenesulfonic acid	ESI-	17.36	325.184	CCCCCCCCCCCCC1=CC=CC=C1S(O)(=O)=O	Personal Care and Household (PCP)						3
Perfluorosuberic acid	ESI-	6.2	388.969	OC(=O)C(F)(F)C(F)(F)C(F)(F)C(F)(F)C(F)(F)C(F)(F)C(O)=O	Other						3
7-(Ethylamino)-4-methylcoumarin	ESI-	12.91	202.087	CCNC1=CC=C2C(C)=CC(=O)OC2=C1	Other						3
Pigment Orange 5	ESI-	17.12	337.058	OC1=C(N=NC2=C(C=C(C=C2)[N+]([O-])=O)[N+]([O-])=O)C2=CC=CC=C2C=C1	Other						3
2-Amino-3-methyl-imidazo[45-f]quinoline (IQ)	ESI-	8.75	197.083	CN1C(N)=NC2=C1C=CC1=NC=CC=C21	Other						3
Daidzein	ESI-	9.45	253.051	OC1=CC=C(C=C1)C1=COC2=C(C=CC(O)=C2)C1=O	Other						3
1-Cyclohexyl-3-phenylurea	ESI-	13.9	217.135	O=C(NC1CCCCC1)NC1=CC=CC=C1	Other						3
8-Hydroxyquinoline-glucuronide	ESI-	6.85	320.077	OC1C(OC2=CC=CC3=C2N=CC=C3)OC(C(O)C1O)C(O)=O	Other						3
2-Naphthyl-glucuronide	ESI-	8.3	319.082	O[C@@H]1[C@@H](O)[C@H](OC2=CC3=CC=CC=C3C=C2)O[C@@H]([C@H]1O)C(O)=O	Other						3
N-Acetyl-S-(2-ethoxycarbonylethyl-1-methyl)-cysteine	ESI-	8.4	276.091	CCOC(=O)CC(C)SCC(NC(C)=O)C(O)=O	Other						3
N-Acetyl-S-(24-dinitrophenyl)-cysteine	ESI-	9.1	328.024	CC(=O)NC(CSC1=CC=C(C=C1[N+]([O-])=O)[N+]([O-])=O)C(O)=O	Other						3
Bisphenol S	ESI-	4.37	249.023	OC1=CC=C(C=C1)S(=O)(=O)C1=CC=C(O)C=C1	Other						3
Amisulpride	ESI-	12	368.165	CCN1CCCC1CNC(=O)C1=CC(=C(N)C=C1OC)S(=O)(=O)CC	Other						3
22-Dihydroxybiphenyl	ESI-	10.7	185.061	OC1=CC=CC=C1C1=CC=CC=C1O	Other						3
Estrone 3-(beta-D-glucuronide)	ESI-	10.85	445.186	C[C@]12CC[C@H]3[C@@H](CCC4=C3C=CC(O[C@@H]3O[C@@H]([C@@H](O)[C@H](O)[C@H]3O)C(O)=O)=C4)[C@@H]1CCC2=O	Other						3
1-Hydroxypyrene-glucuronide	ESI-	12.25	393.097	OC1C(O)C(OC2=C3C=CC4=CC=CC5=C4C3=C(C=C2)C=C5)OC(C1O)C(O)=O	Other						3
4-Nonylphenol-glucuronide	ESI-	16.05	395.207	CCCCCCCCCC1=CC=C(O[C@@H]2O[C@@H]([C@@H](O)[C@H](O)[C@H]2O)C(O)=O)C=C1	Other						3
N-Acetyl-S-farnesyl-cysteine	ESI-	16.29	366.21	CC(C)=CCCC(C)=CCCC(C)=CCSCC(NC(C)=O)C(O)=O	Other						3
2-(Cyclohexylamino)-ethansulfonic acid	ESI-	6.19	206.086	OS(=O)(=O)CCNC1CCCCC1	Other						3
Benzimidazole	ESI-	7.7	117.046	N1C=NC2=CC=CC=C12	Other						3
4-Amino-NN-dimethylbenzenesulfonamide	ESI-	8.24	199.055	CN(C)S(=O)(=O)C1=CC=C(N)C=C1	Other						3
Biochanin A-glucuronide	ESI-	10.7	459.093	COC1=CC=C(C=C1)C1=COC2=CC(OC3OC(C(O)C(O)C3O)C(O)=O)=CC(O)=C2C1=O	Other						3
Acridone	ESI-	11.82	194.061	O=C1C2=CC=CC=C2NC2=CC=CC=C12	Other						3
4-Bromophenol	ESI-	12.22	170.945	OC1=CC=C(Br)C=C1	Other						3
Bisphenol F	ESI-	12.35	199.077	OC1=CC=C(CC2=CC=C(O)C=C2)C=C1	Other						3
3-Chloro-4-methylaniline	ESI-	12.88	140.027	CC1=CC=C(N)C=C1Cl	Other						3
2-Bromoaniline	ESI-	13.21	169.96	NC1=C(Br)C=CC=C1	Other						3
Harman	ESI-	13.9	181.077	CC1=NC=CC2=C1NC1=C2C=CC=C1	Other						3
4-tert-Butylphenol	ESI-	14.74	149.097	CC(C)(C)C1=CC=C(O)C=C1	Other						3
Bisphenol C	ESI-	14.87	278.998	C1=CC(=CC=C1C(=C(Cl)Cl)C2=CC=C(C=C2)O)O	Other						3
Phenothiazine	ESI-	15.15	198.038	N1C2=CC=CC=C2SC2=CC=CC=C12	Other						3
Bisphenol FL	ESI-	15.15	349.123	OC1=CC=C(C=C1)C1(C2=CC=CC=C2C2=CC=CC=C12)C1=CC=C(O)C=C1	Other						3
Bisphenol BP	ESI-	16.37	351.139	OC1=CC=C(C=C1)C(C1=CC=CC=C1)(C1=CC=CC=C1)C1=CC=C(O)C=C1	Other						3
Bisphenol PH	ESI-	17.44	379.17	CC(C)(C1=CC(=C(O)C=C1)C1=CC=CC=C1)C1=CC(=C(O)C=C1)C1=CC=CC=C1	Other						3
Melatonin	ESI-	10.25	231.114	COC1=CC=C2NC=C(CCNC(C)=O)C2=C1	Other						3
2-Hydroxycarbazole	ESI-	12.87	182.061	OC1=CC2=C(C=C1)C1=C(N2)C=CC=C1	Other						3
Chloroxynil	ESI-	6.4	185.952	OC1=C(Cl)C=C(C=C1Cl)C#N	Other						3
3:3-FTCA	ESI-	10.2	241.011	OC(=O)CCC(F)(F)C(F)(F)C(F)(F)F	Other						3
HFPO-DA	ESI-	12.7	328.968	OC(=O)C(F)(OC(F)(F)C(F)(F)C(F)(F)F)C(F)(F)F	Other						3
34-Dichlorophenylurea	ESI-	12.91	202.978	NC(=O)NC1=CC(Cl)=C(Cl)C=C1	Other						3
Perfluoroheptanoic acid	ESI-	13.86	362.97	OC(=O)C(F)(F)C(F)(F)C(F)(F)C(F)(F)C(F)(F)C(F)(F)F	Other						3
Bisphenol B	ESI-	14.72	241.123	CCC(C)(C1=CC=C(O)C=C1)C1=CC=C(O)C=C1	Other						3
Perfluorooctanoic acid	ESI-	14.78	412.966	OC(=O)C(F)(F)C(F)(F)C(F)(F)C(F)(F)C(F)(F)C(F)(F)C(F)(F)F	Other						3
Perfluorononanoic acid	ESI-	15.5	462.963	OC(=O)C(F)(F)C(F)(F)C(F)(F)C(F)(F)C(F)(F)C(F)(F)C(F)(F)C(F)(F)F	Other						3
Perfluorodecanoic acid	ESI-	16.08	512.96	OC(=O)C(F)(F)C(F)(F)C(F)(F)C(F)(F)C(F)(F)C(F)(F)C(F)(F)C(F)(F)C(F)(F)F	Other						3
4-Methylmorpholine-N-oxide	ESI-	11.59	116.072	C[N+]1([O-])CCOCC1	Other						3
Sulfathiazole	ESI-	5	254.006	NC1=CC=C(C=C1)S(=O)(=O)NC1=NC=CS1	Other						3
Sulfadimethoxine	ESI-	6.65	309.066	COC1=CC(NS(=O)(=O)C2=CC=C(N)C=C2)=NC(OC)=N1	Other						3

## Sheet: SX3_InternalStandards
Name	m/z	RT	Ionization Mode
Mono-isobutylphthalate-D4	227.122	12.97	ESI+
Diazinon-D10	315.171	15.38	ESI+
Benzophenone-3-D5	234.117	14.83	ESI+
p-Toluene-sulfonamide-D4	176.068	8.15	ESI+
Diglyme-D6	141.139	6.82	ESI+
Carbamazepine-D10	247.165	12.1	ESI+
Atrazine-13C3	219.111	12.7	ESI+
Benzotriazole-D4	124.081	7.6	ESI+
Carbendazim-D4	196.102	7	ESI+
Tri-n-butylphosphate-D27	294.341	16.05	ESI+
DEET-D7	199.182	12.8	ESI+
Metolachlor-D6	290.179	14.7	ESI+
Isoproturon-D3	210.168	12.8	ESI+
Diclofenac-D4	300.049	15.1	ESI+
Caffeine-D3	198.106	7.56	ESI+
Desisopropylatrazine-D5	179.085	7.82	ESI+
Atenolol-D7	274.214	5.93	ESI+
Progesterone-D9	324.288	15.2	ESI+
Verapamil-D6	461.328	11.91	ESI+
Sulfamethoxazole-D4	258.084	8.25	ESI+
Tebuconazole-D9	317.209	15.32	ESI+
Imidacloprid-D4	260.085	8.53	ESI+
Triclosan-D3	289.963	16.54	ESI-
Mecoprop-D3	216.051	11.39	ESI-
Diclofenac-D4	298.034	13.13	ESI-

## Sheet: SX4_SemiQuantification
Compound Name	Internal Standard	Ionization Mode	Absolute Recovery [%]	Count1	Detection Frequency [%]	LOD [ng/L]	Min [ng/L]	Max [ng/L]	Mean [ng/L]	Median [ng/L]	Mean 24 h Composite Sample [ng/L]	Ratio (Max Hourly Samples / 24h Comp Mean)	Ratio (Mean Hourly Samples / 24h Comp Mean)
1-(3-carboxypropyl)-3,7-dimethylxanthine	Sulfamethoxazole-D4	ESI+	125.78	63	90	50	<LOD	1439.47	381.178	279.894	299.376	4.80823	1.27324
1,3-Diphenylguanidine	Imidacloprid-D4	ESI+	169.32	70	100	50	65.0071	2744.14	222.632	165.779	276.437	9.9268	0.805363
1,3-Diphenylurea	Isoproturon-D3	ESI+	237.22	4	5.71429	50	<LOD	96.6188	85.6691	84.7223	59.268	1.6302	1.44545
Dihydroxycarbazepine	Carbamazepine-D10	ESI+	114.93	68	97.1429	50	<LOD	584.256	170.267	137.275	301.861	1.93551	0.564056
1H-Benzotriazole	Caffeine-D3	ESI+	223.35	70	100	50	867.796	12414.6	3632	3255.14	4952.37	2.50679	0.733385
2,4-Dihydroxybenzophenone	Diclofenac-D4	ESI-	197.54	67	95.7143	50	<LOD	368.219	141.369	130.07	113.96	3.23113	1.24052
2-Hydroxybenzothiazole	Mecoprop-D3	ESI+	204.4	66	94.2857	50	<LOD	1482.79	462.758	410.192	450.535	3.29117	1.02713
3,5-Di-tert-butyl-4'-hydroxyacetophenone	Tri-n-butylphosphate-D27	ESI+	40.65	70	100	50	50.5696	221.172	130.621	133.892	151.945	1.45561	0.859659
4-Cumylphenol	Diclofenac-D4	ESI-	169.76	27	38.5714	50	<LOD	257.185	125.087	109.197	154.706	1.66241	0.808548
4-Hydroxybenzotriazole	Atenolol-D7	ESI+	94.39	16	22.8571	50	<LOD	137.806	85.4589	84.542
Acetyl sulfamethoxazole	Imidacloprid-D4	ESI+	208.19	70	100	50	128.524	3401.7	1190.81	1127.73	1759.2	1.93367	0.676907
Atenolol	Atenolol-D7	ESI+	182.9	70	100	50	85.4282	852.381	387.092	391.459	381.861	2.23218	1.0137
Bezafibrate	Diclofenac-D4	ESI-	136.9	70	100	50	45.6998	2570.02	451.841	242.55	339.574	7.56837	1.33061
Bisphenol E	Diclofenac-D4	ESI-	119.77	31	44.2857	100	<LOD	347.594	132.343	120.562	116.036	2.99558	1.14053
Bisphenol S	Isoproturon-D3	ESI+	102.12	66	94.2857	50	<LOD	345.431	122.741	106.821	95.1899	3.62885	1.28943
Carbamazepine	Isoproturon-D3	ESI+	197.42	69	98.5714	50	<LOD	1280.79	537.959	450.03	499.107	2.56617	1.07784
Cetirizine	DEET-D7	ESI+	243.03	70	100	100	129.006	1226.5	495.182	455.669	958.078	1.28016	0.516849
Clindamycin	Isoproturon-D3	ESI+	91.15	6	8.57143	50	<LOD	101.409	75.0126	67.6439
Daidzein	Isoproturon-D3	ESI+	207.23	70	100	50	322.714	3080.1	1007.04	915.06	1118.8	2.75303	0.900111
Denatonium	Isoproturon-D3	ESI+	171.61	70	100	50	158.954	1688.82	864.152	840.905	806.218	2.09475	1.07186
Dicyclohexylurea	Bezafibrate-D4	ESI+	210.67	16	22.8571	100	<LOD	155.257	88.1896	83.1509
Enoxolone	Diclofenac-D4	ESI-	252.3	70	100	50	129.856	1297.24	385.401	369.974	396.962	3.26791	0.970877
Eprosartan	Mecoprop-D3	ESI-	157.27	35	50	100	<LOD	509.744	160.059	113.034
Fexofenadine	DEET-D7	ESI+	130.37	70	100	50	34.1899	966.939	234.318	181.375	443.21	2.18167	0.528684
Furosemide	Diclofenac-D4	ESI-	200.07	69	98.5714	50	<LOD	564.855	193.273	177.555	120.982	4.6689	1.59753
Genistein	Diclofenac-D4	ESI-	168.46	70	100	50	120.905	2065.64	576.384	508.542	200.758	10.2892	2.87104
Hydrochlorothiazide	Diclofenac-D4	ESI-	249.17	70	100	100	737.837	8405.65	2617.7	2444.68	2155.91	3.89889	1.2142
Lauryl diethanolamide	Diclofenac-D4	ESI-	203.14	39	55.7143	200	<LOD	1201.66	537.534	491.452	542.51	2.215	0.990828
Lincomycin	Desisopropylatrazine-D5	ESI+	151.87	26	37.1429	50	<LOD	212.034	138.312	129.211
Loperamide	DEET-D7	ESI+	112.83	68	97.1429	50	<LOD	145.752	70.949	68.099	69.744	2.08981	1.01728
Methocarbamol	Imidacloprid-D4	ESI+	191.03	70	100	50	167.762	4465.68	1403.22	1285.85	1772.07	2.52004	0.791858
Mycophenolic acid	Diclofenac-D4	ESI-	223.02	70	100	50	503.184	8524.98	2225.83	1947.81	1208.01	7.05708	1.84257
N-Butylbenzenesulfonamide	Atrazine-13C3	ESI+	194.68	46	65.7143	50	<LOD	2079.27	1149.6	1121.81	955.302	2.17656	1.20339
N-Cyclohexyl-2-benzothiazole-sulfenamide	Diclofenac-D4	ESI-	140.36	38	54.2857	100	<LOD	915.556	261.859	203.677	178.116	5.14023	1.47016
Phenylethylmalonamide	Benzotriazole-D4	ESI+	213.87	70	100	50	156.052	2147.01	941.605	897.154	1291.11	1.66293	0.7293
Propylparaben	Diclofenac-D4	ESI-	247.62	70	100	50	92.0834	1472.52	480.302	470.097	630.431	2.33573	0.761862
Torasemide	Diclofenac-D4	ESI-	134.31	70	100	50	39.9717	728.875	161.881	117.905	120.753	6.03611	1.3406
Tri(butoxyethyl)phosphate	Tri-n-butylphosphate-D27	ESI+	241.45	70	100	50	388.462	11487.9	2977.67	2455.69	3932.41	2.92134	0.757212
Trimethyloctylammonium	Isoproturon-D3	ESI+	296.61	50	71.4286	50	<LOD	1942.12	869.233	874.643	187.232	10.3728	4.64255
	1: Two samples were excluded from the semi-quantification due to a significant drop in signal intensity for one of the internal standards.

## Sheet: SX5_StructureElucidation
Feature No.	Schymanski Level 1 (Confirmed by Standard)
	Feature ID	RT	m/z	Compound Name	Ionization Mode	Compound Class	ClassyFire most specific class	SMILES
1	22826	9.075	325.191	Quinine	ESI+	Pharmaceutical / Flavoring Agent	Cinchona alkaloids	COC1=CC2=C(C=CN=C2C=C1)[C@H]([C@@H]3C[C@@H]4CCN3C[C@@H]4C=C)O
2	14003	7.433	341.186	(-)-(3S)-3-Hydroxyquinine	ESI+	Pharmaceutical / Flavoring Agent	Cinchona alkaloids	COC1=CC2=C(C=CN=C2C=C1)[C@H]([C@@H]3C[C@@H]4CCN3C[C@@]4(C=C)O)O
3	22429	8.901	388.235	Urapidil	ESI+	Pharmaceuticals	Quinazolinamines	CN1C(=CC(=O)N(C1=O)C)NCCCN2CCN(CC2)C3=CC=CC=C3OC
4	25945	9.55	252.149	N-desmethylmirtazapine	ESI+	Pharmaceuticals	Benzazepines	C1CN2C(CN1)C3=CC=CC=C3CC4=C2N=CC=C4
5	36438	10.978	291.207	D617 (verapamil metabolite)*	ESI+	Pharmaceuticals	Phenylbutylamines	CC(C)C(CCCNC)(C#N)C1=CC(=C(C=C1)OC)OC
	Schymanski Level 2a (Spectral Library Annotation)
	Feature ID	RT	m/z	Predicted Compound	Ionization Mode	Compound Class	Probability	SMILES
6	18876	8.333	282.16	8-Hydroxy Mirtazapine	ESI+	Pharmaceuticals	0.993	CN1CCN2C(C1)C3=CC=CC=C3CC4=CC(=CN=C42)O
7	23813	9.426	268.191	Metoprolol	ESI+	Pharmaceuticals	0.964	CC(C)NCC(COC1=CC=C(C=C1)CCOC)O
	Schymanski Level 3 (Formula & Structure identified)
	Feature ID	RT	m/z	ClassyFire most specific class	Molecular Formula	Probability Formula	Predicted Compound	Probability Structure
8	12313	7.107	248.176	Alpha amino acid amides	C14H21N3O	0.99997	2-(2,2-dideuteriopiperazin-1-yl)-N-(2,6-dimethylphenyl)acetamide	0.9958
9	18180	8.279	257.165	Pheniramines	C16H20N2O	0.90879	(3R)-N,N-dimethyl-3-phenyl-3-pyridin-2-ylpropan-1-amine oxide	0.7864
10	19948	8.556	271.18	Benzylethers	C17H22N2O	0.99996	Doxilamin	0.97
11	26699	9.662	208.17	Phenylpropanes	C13H21NO	0.99999	N-Desmethyl tapentadol	0.9383
12	27938	9.924	400.169	Dibenzothiazepines	C21H25N3O3S	0.87201	Quitiapine sulfoxide	0.9357
13	30862	10.301	318.17	Amino acids and derivatives	C18H23NO4	0.61447	Homocaine / Cocaethylene	0.9697
	Schymanski Level 4 (Formula Identified)
	Feature ID	RT	m/z	ClassyFire most specific class	Molecular Formula	Probability Formula	Predicted Compound	Probability Structure
14	25145	9.628	237.112	Anisoles	C13H16O4	0.99995	Butyl 2-acetoxybenzoate	0.5536
15	25703	9.443	258.012	1,3,5-triazines	C7H7N5O2S2	0.74603	m-(1,2,3,4-thiatriazol-5-ylamino)benzenesulphonamide	0.4975
16	35858	10.931	277.191	Amino acids and derivatives	C16H24N2O2	1	Analetil	0.4231
17	39699	11.284	283.108	Dibenzazepines	C16H14N2O3	0.99546	3-(3-anilino-3-oxoprop-1-enyl)-N-hydroxybenzamide	0.4897
18	10052	6.508	300.159	Phenanthrenes and derivatives	C18H21NO3	0.99979	Actacode	0.9318
19	26117	9.526	267.168	Amino acids and derivatives	C12H24N2O3	0.97973	Isoleucyl-Isoleucine	0.5
20	30285	9.989	318.16	Alpha amino acid amides	C20H19N3O	0.96162	2-(1H-indol-3-yl)-N-[2-(1H-indol-3-yl)ethyl]acetamide	0.775
21	55997	13.033	428.315	Steroidal alkaloids	C27H41NO3	0.67433	Peimisine	0.4756
22	107143	17.293	397.271	Lipids and lipid-like molecules	C24B38O3	1	3-Oxo-5beta-cholanate	0.595
23	111334	17.432	367.281	Fatty acid esters	C20H40O4	1	1-heptadecanoyl-rac-glycerol	0.8261
24	6448	4.239	134.06	Pyridines and derivatives	C8H7NO	1
25	11376	6.727	280.079	Carbamate esters	C12H11N5O2	0.9587
26	12465	7.062	291.134	Alpha amino acids	C15H18N2O4	0.99245
27	16081	7.894	203.081	Phenylpropanoic acids	C11H10N2O2	0.99967
28	24022	9.24	414.202	alpha amino acids & derivatives	C22H27N3O5	0.9799
29	24372	9.216	306.174	fatty acyl thioesters	C14H28NO4S	0.91952
30	24847	9.381	278.096	Benzene and substituted derivatives	C13H15N3O2S	0.99998
31	28654	9.904	239.103	Nitrobenzenes	C11H14N2O4	0.78618
32	28715	9.985	414.239	Alpha amino acid amides	C23H31N3O4	0.93188
33	29828	10.156	246.149	Benzene and substituted derivatives	C15H16O2	0.99985
34	30333	10.313	254.1	Medium-chain fatty acids	C10H17NO5	0.70316
35	30435	10.186	414.239	Alpha amino acids and derivatives	C23H28N2O4	0.99415
36	99738	16.461	371.258	Steroid esters	C22H36O3	0.99902
37	2994	5.751	244.065	Phenylsulfates	C10H15NO4S	0.98794
38	104756	16.744	785.592	Steroids and steroid derivatives	C48H80O8	0.96482
	Schymanski Level 5 (Unresolved Features)
	Feature ID	RT	m/z	ClassyFire most specific class	Molecular Formula	Probability Formula	Predicted Compound	Probability Structure
39	3022	1.281	246.079
40	14642	7.599	513.27
41	16582	7.988	346.174
42	18641	8.334	283.163
43	18642	8.348	378.255
44	23747	9.202	247.13
45	24441	9.41	342.181
46	25459	9.375	257.018
47	25630	9.422	260.009
48	25693	9.45	270.198
49	27330	9.756	188.164
50	27515	9.762	240.096
51	27544	9.854	384.082
52	27595	9.753	238.099
53	27707	9.913	150.091
54	27937	9.872	444.249
55	29659	9.997	444.249
56	30167	10.163	313.199
57	59972	13.383	289.227
58	100170	16.482	372.261
59	24188	9.29	256.015
60	102583	16.729	767.581
61	106710	17.184	495.344
				* could not be confirmed
